# Supplementary material for: Lin28B-high breast cancer cells promote immune suppression in the lung pre-metastatic niche via exosomes and support cancer progression
Source: Nat Commun. 2022 Feb 16;13:897. doi: 10.1038/s41467-022-28438-x (PMC8850492; doi:10.1038/s41467-022-28438-x)
Supplement: Supplementary file 5 — Supplementary data 1 [file 41467_2022_28438_MOESM5_ESM.xlsx]

## Sheet: Sheet2
Clinical Features of 30 Cases (TMA Cohort I)
Number	Gender	Type	Grade	Size (cm3)	Lymph Node Metastasis	TNM Stage
1	Female	Invasive Ductal Carcinoma	Ⅱ	2	No	IA
2	Female	Invasive Ductal Carcinoma	Ⅱ	4	No	IA
3	Female	Invasive Ductal Carcinoma	Ⅱ-Ⅲ	4	No	IA
4	Female	Invasive Ductal Carcinoma	Ⅱ	4	No	IA
5	Female	Invasive Ductal Carcinoma	Ⅱ	1.125	No	IA
6	Female	Invasive Ductal Carcinoma	Ⅱ	3	No	IA
7	Female	Invasive Ductal Carcinoma	Ⅱ	4	No	IA
8	Female	Invasive Ductal Carcinoma	Ⅱ-Ⅲ	3	No	IA
9	Female	Invasive Ductal Carcinoma	Ⅲ	2	No	IA
10	Female	Invasive Ductal Carcinoma	Ⅱ	2.43	No	IA
11	Female	Invasive Ductal Carcinoma	Ⅱ	4	Yes	IIA
12	Female	Invasive Ductal Carcinoma	Ⅱ-Ⅲ	7.8125	No	IIA
13	Female	Invasive Ductal Carcinoma	Ⅱ	13.5	No	IIA
14	Female	Invasive Ductal Carcinoma	Ⅱ-Ⅲ	7.8125	No	IIA
15	Female	Invasive Ductal Carcinoma	Ⅱ	21.4375	Yes	IIB
16	Female	Invasive Ductal Carcinoma	Ⅲ	7.8125	Yes	IIB
17	Female	Invasive Ductal Carcinoma	Ⅱ	21.4375	Yes	IIB
18	Female	Invasive Ductal Carcinoma	Ⅱ	7.8125	Yes	IIB
19	Female	Invasive Ductal Carcinoma	Ⅱ	7.8125	Yes	IIB
20	Female	Invasive Ductal Carcinoma	Ⅱ-Ⅲ	32	Yes	IIB
21	Female	Invasive Ductal Carcinoma	Ⅱ	13.5	Yes	IIB
22	Female	Invasive Ductal Carcinoma	Ⅲ	32	Yes	IIB
23	Female	Invasive Ductal Carcinoma	Ⅲ	32	Yes	IIB
24	Female	Invasive Ductal Carcinoma	Ⅱ	21.4375	Yes	IIB
25	Female	Invasive Ductal Carcinoma	Ⅲ	13.5	Yes	IIB
26	Female	Invasive Ductal Carcinoma	Ⅲ	32	Yes	IIB
27	Female	Invasive Ductal Carcinoma	Ⅲ	62.5	Yes	IIB
28	Female	Invasive Ductal Carcinoma	Ⅱ	13.5	Yes	IIB
29	Female	Invasive Ductal Carcinoma	Ⅲ	7.8125	Yes	IIB
30	Female	Invasive Ductal Carcinoma/Mucinous carcinoma	Ⅱ	7.8125	Yes	IIB
Clinical Features of 140 Cases (TMA Cohort II)
Sample Number	Survival Status (Death=1, Survival=0)	Survival Time (Months)	Gender	Type	Grade	Size (cm3)	Lymph Node Metastasis	TNM Stage	ER	PR	HER2	Recurrent Status (Recurrent=1, No recurrent=0)	Metastasis Status (Metastasis=1, No metastasis=0)
1	0	132	Female	Invasive Ductal Carcinoma	Ⅱ	8.75	No	I	+	+	+	0	0
2	0	131	Female	High hyperplasia of ductal epithelium with severe atypical hyperplasia	Ⅱ	24	No	IIA	+	+	+	0	0
3	1	78	Female	Invasive Ductal Carcinoma	Ⅱ-Ⅲ	120	Yes	IIIC	—	—	—	1	0
4	0	131	Female	Invasive Ductal Carcinoma	Ⅱ	10	Yes	IIA	+	+	+	0	0
5	0	131	Female	Invasive Ductal Carcinoma	Ⅱ	22.5	No	I	—	—	—	0	0
6	0	131	Female	Invasive Ductal Carcinoma	Ⅱ	24	Yes	IIB	+	+	+	0	0
7	0	130	Female	Invasive Lobular Carcinoma	Ⅱ	22.5	Yes	IIIA	+	—	+	1	0
8	0	130	Female	Invasive Ductal Carcinoma	Ⅱ	6	Yes	IIIA	+	—	—	0	0
9	0	130	Female	Invasive ductal carcinoma, partial medullary carcinoma	Ⅱ	30	Yes	IIIC	+	+	—	0	0
10	0	130	Female	Invasive Ductal Carcinoma	Ⅱ	31.5	No	I	+	+	+	0	0
11	1	56	Female	Invasive Ductal Carcinoma	Ⅱ	15	Yes	IIB	+	—	—	0	0
12	0	130	Female	Invasive Ductal Carcinoma	Ⅱ	12	No	IIA	+	+	—	0	0
13	0	130	Female	Invasive Ductal Carcinoma	Ⅱ	4.5	Yes	IIIA	—	—	—	1	0
14	0	130	Female	Invasive Ductal Carcinoma	Ⅱ	30.6	No	IIA	+	+	—	0	0
15	1	86	Female	Invasive Ductal Carcinoma	Ⅱ	69.6	Yes	IIIA	—	—	—	1	0
16	0	129	Female	Invasive Ductal Carcinoma	Ⅱ	14	Yes	IIIA	—	—	+	0	0
17	0	129	Female	Invasive Ductal Carcinoma	Ⅱ	4	Yes	IIA	+	+	+	0	0
18	0	129	Female	Invasive Ductal Carcinoma	Ⅱ-Ⅲ	2.5	No	I	+	—	—	0	0
19	0	129	Female	Invasive Ductal Carcinoma	Ⅱ-Ⅲ	27	Yes	IIIA	+	+	+	1	0
20	1	74	Female	Invasive Ductal Carcinoma/Invasive Lobular Carcinoma	Ⅱ	48	Yes	IIIA	—	—	—	1	0
21	1	92	Female	Invasive Ductal Carcinoma	Ⅱ	3.375	Yes	IIIC	+	+	—	1	1
22	1	26	Female	Invasive Ductal Carcinoma	Ⅱ-Ⅲ	18	No	IIA	—	—	—	1	1
23	0	129	Female	Invasive Ductal Carcinoma	Ⅱ	12	No	I	+	+	—	0	0
24	1	33	Female	Invasive Ductal Carcinoma	Ⅱ	11.25	No	IIA	—	—	—	1	1
25	0	128	Female	Invasive Ductal Carcinoma	Ⅱ	6	Yes	IIIC	+	+	—	1	1
26	0	128	Female	Invasive Ductal Carcinoma	Ⅱ	96	Yes	IIIA	+	+	—	1	0
27	0	128	Female	Invasive Ductal Carcinoma	Ⅱ	1.5	No	I	+	+	—	0	0
28	1	72	Female	Invasive Ductal Carcinoma	Ⅱ	60	No	I	—	—	—	1	0
29	1	94	Female	Invasive Ductal Carcinoma	Ⅱ-Ⅲ	3	No	IIA	—	—	—	1	1
30	0	128	Female	Invasive Ductal Carcinoma	Ⅲ	36	No	IIA	—	—	—	0	0
31	0	128	Female	Invasive Ductal Carcinoma	Ⅱ	36	No	I	—	—	+	1	0
32	0	127	Female	Invasive Ductal Carcinoma/Invasive Lobular Carcinoma	Ⅱ	105	Yes	IIIA	+	+	—	0	0
33	1	96	Female	Invasive Ductal Carcinoma/Invasive Lobular Carcinoma	Ⅱ-Ⅲ	0.96	Yes	IIIA	+	+	—	1	0
34	0	127	Female	Invasive Ductal Carcinoma	Ⅱ	5.875	No	IIA	+	—	—	0	0
35	0	127	Female	Invasive Ductal Carcinoma	Ⅱ	22.5	No	IIA	—	—	—	0	0
36	1	58	Female	Invasive Ductal Carcinoma	Ⅱ	26.25	Yes	IIB	+	+	+	0	0
37	0	127	Female	Invasive Ductal Carcinoma	Ⅱ	50	No	I	+	+	—	0	0
38	0	127	Female	Invasive Ductal Carcinoma	Ⅱ	21	No	IIA	+	—	+	0	0
39	0	127	Female	Invasive Ductal Carcinoma	Ⅱ	6	No	IIA	+	—	—	0	0
40	0	127	Female	Poorly Differentiated Infiltrating Carcinoma	Ⅱ	18	No	I	—	—	—	0	0
41	0	127	Female	Invasive Ductal Carcinoma	Ⅱ	252	No	I	+	+	—	0	0
42	1	43	Female	Invasive Ductal Carcinoma	Ⅱ	4.2	Yes	IIIA	+	+	—	0	0
43	0	127	Female	Invasive Ductal Carcinoma	Ⅱ	4.5	Yes	IIB	+	—	—	0	0
44	0	127	Female	Invasive Lobular Carcinoma	Ⅱ	3	No	I	+	+	—	0	0
45	0	126	Female	Invasive Ductal Carcinoma	Ⅱ	400	No	IIA	+	—	—	0	0
46	0	126	Female	Mucinous Adenocarcinoma	Ⅱ	125	No	IIA	+	—	—	0	0
47	0	126	Female	Invasive Ductal Carcinoma	Ⅱ	18	Yes	IIIA	+	+	+	0	0
48	1	72	Female	Invasive Ductal Carcinoma	Ⅱ-Ⅲ	43.75	Yes	IIIA	—	+	—	1	0
49	0	126	Female	Invasive Ductal Carcinoma	Ⅱ	2.4	No	I	—	—	—	0	0
50	1	70	Female	Invasive Ductal Carcinoma	Ⅱ	18	No	IIA	+	—	—	0	0
51	1	109	Female	Invasive Ductal Carcinoma	Ⅱ-Ⅲ	4	No	I	—	—	—	1	0
52	0	126	Female	Invasive Ductal Carcinoma	Ⅱ	8.75	No	IIA	+	—	+	0	0
53	0	126	Female	Mucinous Adenocarcinoma	Ⅱ	18	No	I	+	+	—	0	0
54	0	126	Female	Invasive Ductal Carcinoma	Ⅱ-Ⅲ	22.5	No	IIA	+	—	—	0	0
55	0	126	Female	Invasive Ductal Carcinoma	Ⅱ-Ⅲ	2	No	IIA	+	+	—	0	0
56	0	126	Female	Invasive Ductal Carcinoma	Ⅱ	24	Yes	IIA	+	+	—	0	0
57	1	58	Female	Invasive Ductal Carcinoma	Ⅱ-Ⅲ	7.5	Yes	IIIA	—	—	—	1	0
58	0	——	Female	Intrathecal Papillary Carcinoma	Ⅱ	2	No	IIA	+	+	—	0	0
59	1	105	Female	Invasive Ductal Carcinoma	Ⅱ-Ⅲ	18	Yes	IIIA	+	+	—	1	1
60	0	125	Female	Invasive Lobular Carcinoma	Ⅱ	9	Yes	IIIA	—	+	—	0	0
61	0	125	Female	Invasive Ductal Carcinoma	Ⅱ	10	No	IIA	—	+	—	0	0
62	0	125	Female	Invasive Ductal Carcinoma	Ⅱ	48	Yes	IIIA	—	—	—	0	0
63	0	125	Female	Invasive Ductal Carcinoma	Ⅲ	6	Yes	IIIA	—	—	—	0	0
64	0	125	Female	Mucinous Adenocarcinoma	Ⅱ	14	No	IIA	—	—	—	0	0
65	0	125	Female	Invasive Ductal Carcinoma/Mucinous Adenocarcinoma	Ⅱ	9	Yes	IIIA	—	—	—	0	0
66	0	125	Female	Mucinous Adenocarcinoma	Ⅱ	39.375	Yes	IIIA	+	+	—	0	0
67	0	125	Female	Invasive Ductal Carcinoma	Ⅱ-Ⅲ	6	Yes	IIIA	—	—	+	0	0
68	1	91	Female	Invasive Ductal Carcinoma	Ⅲ	18	No	IIA	+	+	—	1	1
69	0	125	Female	Invasive Ductal Carcinoma	Ⅱ-Ⅲ	12	No	I	+	+	—	0	0
70	0	125	Female	Invasive Ductal Carcinoma	Ⅱ	17.5	Yes	IIB	—	+	—	0	0
71	0	125	Female	Invasive Ductal Carcinoma	Ⅱ-Ⅲ	30	Yes	IIIA	+	+	—	0	0
72	0	124	Female	Invasive Ductal Carcinoma	Ⅱ-Ⅲ	26.25	Yes	IIB	+	—	—	0	0
73	1	103	Female	Invasive Ductal Carcinoma/Mucinous Adenocarcinoma	Ⅱ	126	Yes	IIIC	—	—	—	1	0
74	0	123	Female	Mucinous Adenocarcinoma	Ⅱ	1.2	No	IIA	—	+	—	0	0
75	0	123	Female	Invasive Ductal Carcinoma	Ⅱ-Ⅲ	1	Yes	IIIA	—	+	+	1	0
76	0	123	Female	Invasive Ductal Carcinoma	Ⅱ	6	No	I	+	+	—	0	0
77	0	123	Female	Invasive Ductal Carcinoma	Ⅱ	6	Yes	IIIA	+	+	—	1	0
78	0	123	Female	Invasive Ductal Carcinoma	Ⅱ-Ⅲ	9	No	I	—	—	—	0	0
79	0	123	Female	Invasive Ductal Carcinoma	Ⅱ	20.25	No	IIA	+	—	—	0	0
80	0	123	Female	Invasive Ductal Carcinoma	Ⅱ	13.5	No	I	+	+	—	0	0
81	0	123	Female	Invasive Ductal Carcinoma	Ⅱ	22.5	No	I	—	—	+	1	0
82	1	60	Female	Invasive Ductal Carcinoma	Ⅱ	NA	Yes	IIB	+	+	—	0	0
83	0	122	Female	Invasive Ductal Carcinoma	Ⅲ	15	No	IIA	—	+	—	0	0
84	0	122	Female	Invasive Ductal Carcinoma	Ⅱ	3	No	IIA	+	+	—	0	0
85	1	98	Female	Invasive Ductal Carcinoma	Ⅱ	1	Yes	IIIA	—	—	+	0	0
86	0	122	Female	Invasive Ductal Carcinoma	Ⅱ-Ⅲ	9	No	IIA	+	+	+	0	0
87	1	82	Female	Mucinous Adenocarcinoma	Ⅱ	90	No	IIA	—	—	—	0	0
88	1	62	Female	Invasive Ductal Carcinoma	Ⅱ	18	Yes	IIIA	—	+	+	1	0
89	0	122	Female	Invasive Ductal Carcinoma	Ⅱ-Ⅲ	26.88	No	IIA	+	+	+	0	0
90	0	122	Female	Invasive Ductal Carcinoma	Ⅱ	15	Yes	IIA	+	+	+	0	0
91	0	121	Female	Invasive Ductal Carcinoma	Ⅱ-Ⅲ	1575	No	IIA	—	—	—	0	0
92	0	121	Female	Invasive Ductal Carcinoma	Ⅱ	22.5	No	I	—	—	—	0	0
93	0	121	Female	Invasive Ductal Carcinoma	Ⅱ	6	No	I	+	—	+	0	0
94	0	121	Female	Invasive Ductal Carcinoma	Ⅱ	7.5	Yes	IIB	+	+	—	0	0
95	0	121	Female	Invasive Ductal Carcinoma	Ⅱ-Ⅲ	13.75	Yes	IIIA	—	—	—	0	0
96	0	121	Female	Invasive Ductal Carcinoma	Ⅱ	13.5	No	IIA	+	+	—	0	0
97	0	121	Female	Invasive Ductal Carcinoma	Ⅱ	10	No	IIA	+	+	—	0	0
98	0	121	Female	Invasive Ductal Carcinoma	Ⅱ-Ⅲ	2	Yes	IIIA	—	—	—	0	0
99	0	121	Female	Invasive Ductal Carcinoma	Ⅱ	18	Yes	IIA	—	—	+	0	0
100	0	120	Female	Invasive Ductal Carcinoma	Ⅱ-Ⅲ	36	No	IIA	—	+	—	0	0
101	0	119	Female	Invasive Ductal Carcinoma	Ⅱ	36	Yes	IIB	+	—	—	0	0
102	0	119	Female	Invasive Ductal Carcinoma/Invasive Lobular Carcinoma	Ⅱ	7.5	Yes	IIIA	+	+	—	0	0
103	0	119	Female	Invasive Ductal Carcinoma	Ⅱ-Ⅲ	18	No	I	+	—	—	0	0
104	0	119	Female	Invasive Ductal Carcinoma	Ⅱ	5.25	No	I	+	—	—	0	0
105	1	43	Female	Invasive Ductal Carcinoma	Ⅱ-Ⅲ	7.5	Yes	IIIC	—	—	—	1	0
106	1	63	Female	Invasive Ductal Carcinoma/Mucinous Adenocarcinoma	Ⅱ-Ⅲ	294	Yes	IIIA	—	—	+	1	0
107	1	93	Female	Invasive Ductal Carcinoma	Ⅱ	18	Yes	IIIA	+	+	+	1	0
108	0	117	Female	Invasive Ductal Carcinoma/Invasive Lobular Carcinoma	Ⅱ	3.375	Yes	IIIA	+	+	—	0	0
109	0	117	Female	Invasive Ductal Carcinoma	Ⅱ	2.7	Yes	IIA	+	—	—	0	0
110	0	117	Female	Invasive Ductal Carcinoma/Invasive Lobular Carcinoma	Ⅱ	16	No	I	—	—	—	0	0
111	0	117	Female	Invasive Ductal Carcinoma	Ⅱ-Ⅲ	20	Yes	IIB	+	+	—	0	0
112	0	117	Female	Invasive Ductal Carcinoma	Ⅱ	27	Yes	IIB	+	+	—	0	0
113	0	117	Female	Invasive Ductal Carcinoma	Ⅱ	50	No	I	+	—	—	0	0
114	0	117	Female	Invasive Ductal Carcinoma/Invasive Lobular Carcinoma	Ⅱ	2.25	No	I	+	—	—	0	0
115	0	116	Female	Invasive Ductal Carcinoma	Ⅱ	15	Yes	IIIA	+	—	—	0	0
116	0	116	Female	Invasive Ductal Carcinoma	Ⅱ	9	No	IIA	+	—	+	0	0
117	0	116	Female	Invasive Ductal Carcinoma	Ⅱ	8	No	IIA	+	+	—	1	1
118	1	31	Female	Invasive Ductal Carcinoma	Ⅱ-Ⅲ	9.5	Yes	IIIC	—	—	—	1	1
119	1	57	Female	Invasive Ductal Carcinoma with Squamous Metaplasia	Ⅲ	3.375	No	I	—	—	+	1	0
120	0	115	Female	Invasive Ductal Carcinoma	Ⅱ-Ⅲ	15.625	No	I	—	—	—	0	0
121	0	115	Female	Invasive Ductal Carcinoma	Ⅱ-Ⅲ	11.25	No	IIA	+	—	—	0	0
122	0	114	Female	Invasive Ductal Carcinoma	Ⅱ	12.5	No	IIA	—	—	—	0	0
123	0	114	Female	Invasive Ductal Carcinoma	Ⅱ	37.5	No	I	—	—	—	0	0
124	0	114	Female	Invasive Ductal Carcinoma	Ⅱ	100	Yes	IIIC	+	+	—	1	0
125	0	114	Female	Invasive Ductal Carcinoma	Ⅱ	50	Yes	IIIA	—	+	—	1	0
126	1	77	Female	Invasive Ductal Carcinoma	Ⅱ	20	Yes	IIIA	+	+	—	1	1
127	0	109	Female	Invasive Ductal Carcinoma/Invasive Lobular Carcinoma	Ⅱ	8	Yes	IIA	+	+	—	1	0
128	0	107	Female	Invasive Ductal Carcinoma	Ⅱ	4.95	No	IIA	—	—	—	0	0
129	0	105	Female	Invasive Ductal Carcinoma	Ⅱ	36	No	I	—	—	—	0	0
130	0	104	Female	Invasive Ductal Carcinoma	Ⅱ-Ⅲ	14	No	IIA	—	—	—	0	0
131	0	104	Female	Invasive Ductal Carcinoma	Ⅱ	21	No	IIA	+	—	—	0	0
132	0	102	Female	Invasive Ductal Carcinoma	Ⅱ-Ⅲ	15	Yes	IIIA	+	—	—	0	0
133	0	78	Female	Invasive Ductal Carcinoma	Ⅱ	8	Yes	IIA	+	+	—	0	0
134	0	78	Female	Invasive Ductal Carcinoma/Invasive Lobular Carcinoma	Ⅱ-Ⅲ	42	No	IIA	+	+	+	1	0
135	0	78	Female	Invasive Ductal Carcinoma	Ⅱ	0.25	No	IIB	+	+	+	1	1
136	0	65	Female	Invasive Ductal Carcinoma	Ⅱ	2.25	No	I	+	+	+	0	0
137	0	60	Female	Invasive Ductal Carcinoma	Ⅱ-Ⅲ	3	No	IIA	+	—	+	0	0
138	0	56	Female	Invasive Ductal Carcinoma	Ⅱ	27	Yes	IIIA	+	+	—	0	0
139	0	49	Female	Invasive Ductal Carcinoma	Ⅱ-Ⅲ	10.5	No	I	+	+	+	0	0
140	0	40	Female	Invasive Ductal Carcinoma	Ⅱ-Ⅲ	18	Yes	IIIA	+	+	+	1	1
Clinical Features of 145 Cases (TMA Cohort III)
Sample Number	Survival Status (Death=1, Survival=0)	Survival Time (Months)	Gender	Type	Grade	Size (cm3)	Lymph Node Metastasis	TNM Stage	ER	PR	HER2	Recurrent Status (Recurrent=1, No recurrent=0)	Metastasis Status (Metastasis=1, No metastasis=0)
1	0	150	Female	Invasive Ductal Carcinoma	Ⅱ	4×3×3	No	IIA	+	—	—	0	0
2	1	32	Female	Invasive Ductal Carcinoma	Ⅰ-Ⅲ	6×5×4	Yes	IIIA	+	+	—	0	0
3	0	148	Female	Invasive Ductal Carcinoma	Ⅱ	6×2.5×1.5	Yes	IIIA	—	—	—	0	0
4	0	148	Female	Invasive Ductal Carcinoma	Ⅰ-Ⅱ	4×3×2	No	IIA	+	+	—	0	0
5	1	147	Female	Invasive Ductal Carcinoma/Invasive Lobular Carcinoma	Ⅰ-Ⅱ	4.5×2.5×2	No	IIA	+	+	—	0	0
6	0	147	Female	Invasive Ductal Carcinoma	Ⅰ-Ⅱ	3.5×3×3	Yes	IIIA	+	+	—	0	0
7	0	147	Female	Invasive ductal carcinoma with invasive lobular carcinoma and sweat gland carcinoma	Ⅰ	3×2.5×2	Yes	IIB	+	+	—	0	0
8	1	33	Female	Invasive Ductal Carcinoma	Ⅱ	3×2×2	No	IIA	—	—	—	0	0
9	0	146	Female	Invasive Ductal Carcinoma	Ⅱ	2×1.5×1.5	No	I	+	+	—	0	0
10	1	54	Female	Invasive Ductal Carcinoma	Ⅱ-Ⅲ	3.4×3×3	No	IIA	—	—	+	0	0
11	0	145	Female	Invasive Ductal Carcinoma	Ⅰ	5.8×4×3	Yes	IIIA	—	—	—	0	0
12	1	93	Female	Invasive Ductal Carcinoma	Ⅱ-Ⅲ	2.8×2.5×2.5	No	IIA	—	—	—	0	0
13	0	145	Female	Invasive Ductal Carcinoma	Ⅱ	2×2×1	No	I	+	+	—	0	0
14	1	114	Female	Invasive Ductal Carcinoma/Invasive Lobular Carcinoma	Ⅱ-Ⅲ	2.5×1×1	Yes	IIIA	+	+	—	0	0
15	0	145	Female	Invasive Ductal Carcinoma	Ⅱ	2×1.5×1	No	IA				0	0
16	1	97	Female	Invasive Ductal Carcinoma	Ⅱ-Ⅲ	3×3×3	No	IIA	—	—	—	0	0
17	0	144	Female	Invasive Ductal Carcinoma	Ⅱ-Ⅲ	4×4×3	No	IIA	+	+	—	0	0
18	0	143	Female	Invasive Ductal Carcinoma	Ⅱ	1.5×1.5×1.5			+	+	—	0	0
19	0	143	Female	Invasive Ductal Carcinoma	Ⅱ	3×3×2	Yes	IIIA	—	—	+	0	0
20	1	19	Female	Invasive Ductal Carcinoma	Ⅱ	3×2×2	Yes	IIIA				0	0
21	0	143	Female	Invasive Ductal Carcinoma	Ⅰ-Ⅱ	5×1.5×1.5	Yes	IIB	—	—	+	0	0
22	1	18	Female	Invasive Ductal Carcinoma	Ⅱ	2×2×1.5	Yes	IIIA	—	—	—	0	0
23	1	17	Female	Invasive Ductal Carcinoma	Ⅱ	8×4×3	Yes	IIIA	—	—	+	0	0
24	0	143	Female	Invasive Ductal Carcinoma	Ⅰ-Ⅱ	1.5×1×1	No	I	+	+	—	0	0
25	1	11	Female	Invasive Ductal Carcinoma	Ⅱ	5×4×3	Yes	IIIC	—	—	—	0	0
26	1	82	Female	Invasive Ductal Carcinoma	Ⅰ-Ⅱ	2×1.5×1	Yes	IIA	—	—	—	0	0
27	0	142	Female	Invasive Ductal Carcinoma	Ⅱ	3×3×4	No	IIA	—	—	—	0	0
28	0	142	Female	Invasive Ductal Carcinoma	Ⅱ	4×3×3	Yes	IIIA	+	—	—	0	0
29	0	141	Female	Invasive Ductal Carcinoma	Ⅱ	1×0.8×0.5	Yes	IIA				0	0
30	0	141	Female	Invasive Ductal Carcinoma	Ⅰ-Ⅱ	7×5×3			+	+	—	0	0
31	0	141	Female	Invasive Ductal Carcinoma	Ⅰ-Ⅱ	1.2×1×0.8	Yes	IIA	+	+	—	0	0
32	0	141	Female	Invasive Ductal Carcinoma	Ⅰ-Ⅱ	1×0.5×0.5，2.5×1.5×1.5	No	IIA	+	+	—	0	0
33	0	141	Female	Invasive Ductal Carcinoma	Ⅱ	3×3×2.5	Yes	IIIA	+	+	—	0	0
34	0	141	Female	Invasive Ductal Carcinoma	Ⅰ-Ⅲ	3.5×2.5×3	Yes	IIIA	+	+	+	0	0
35	0	140	Female	Invasive Ductal Carcinoma	Ⅱ	5×4×2.5	Yes	IIB	+	+	—	0	0
36	0	140	Female	Invasive Ductal Carcinoma	Ⅰ-Ⅱ	3.5×3×2	Yes	IIIA	+	+	—	0	0
37	0	139	Female	Invasive Ductal Carcinoma	Ⅰ-Ⅱ	2×2×1.5	Yes	IIA	—	—	—	0	0
38	0	138	Female	Invasive Ductal Carcinoma	Ⅱ	3×3×2	Yes	IIB	+	+	—	0	0
39	0	138	Female	Invasive Ductal Carcinoma	Ⅱ	7×6×6	Yes	IIIA	—	—	—	0	0
40	1	32	Female	Invasive Ductal Carcinoma	Ⅰ	2×3×0.7	No	IIA	+	+	—	0	0
41	0	138	Female	Invasive Ductal Carcinoma	Ⅰ-Ⅱ	1.5×3×1	No	IIA	+	+	+	0	0
42	0	137	Female	Invasive Ductal Carcinoma/Invasive Lobular Carcinoma	Ⅰ	2×1.5×1	Yes	IIA	+	+	—	0	0
43	0	137	Female	Invasive Ductal Carcinoma	Ⅱ	10×10×4	Yes	IIIC	+	+	—	0	0
44	1	7	Female	Invasive Ductal Carcinoma	Ⅱ	5×5×5	Yes	IIIA	—	—	+	0	0
45	0	137	Female	Invasive Ductal Carcinoma	Ⅰ-Ⅲ	3×3×2	Yes	IIIC	+	+	—	0	0
46	0	137	Female	Invasive Ductal Carcinoma	Ⅱ	5×3.5×2.5	No	IIA	—	—	+	0	0
47	0	137	Female	Invasive Ductal Carcinoma	Ⅱ	2×2×0.6	Yes	IIIA	+	+	—	0	0
48	0	136	Female	Invasive Ductal Carcinoma	Ⅱ	4.5×2×2	No	IIA	+	+	—	0	0
49	0	136	Female	Invasive Ductal Carcinoma	Ⅰ-Ⅱ	2×2×1	Yes	IIA	+	+	—	0	0
50	1	125	Female	Invasive Ductal Carcinoma	Ⅱ	2.5×1.5×1	Yes	IIIA	+	+	—	0	0
51	1	23	Female	Invasive Ductal Carcinoma	Ⅰ-Ⅱ	3×3×2	Yes	IIB	—	—	—	0	0
52	0	135	Female	Invasive Ductal Carcinoma	Ⅰ-Ⅱ	3×2.5×3	Yes	IIB	—	—	—	0	0
53	0	135	Female	Invasive Ductal Carcinoma	Ⅱ	2×1×1	Yes	IIIA	+	+	—	0	0
54	0	135	Female	Invasive Ductal Carcinoma	Ⅰ-Ⅲ	6×2×2	Yes	IIIA	+	—	—	0	0
55	0	135	Female	Invasive Ductal Carcinoma	Ⅰ-Ⅱ	2.5×2×1.5	Yes	IIB	—	—	—	0	0
56	1	47	Female	Invasive Ductal Carcinoma	Ⅰ-Ⅲ	2×1×1	Yes	IIA	—	—	—	0	0
57	1	77	Female	Invasive Ductal Carcinoma	Ⅱ	3×3×2	No	IIA	—	—	—	0	0
58	0	134	Female	Invasive Ductal Carcinoma	Ⅱ	3×2×1.5	Yes	IIB	+	+	—	0	0
59	0	134	Female	Invasive Ductal Carcinoma	Ⅱ	2.5×2×2	Yes	IIB	+	+	—	0	0
60	1	92	Female	Invasive Ductal Carcinoma	Ⅱ	4×4×3	No	IIA	+	—	—	0	0
61	1	31	Female	Invasive Ductal Carcinoma	Ⅰ	2.5×2×1.2	Yes	IIB	+	+	—	0	0
62	1	78	Female	Invasive Ductal Carcinoma	Ⅱ	3.5×2×2	Yes	IIIC				0	0
63	0	133	Female	Invasive Ductal Carcinoma	Ⅱ	3×2×1.5	No	IIA	+	+	—	0	0
64	0	132	Female	Invasive Ductal Carcinoma	Ⅰ-Ⅱ	4.5×3.5×2.5	No	IIA	—	—	—	0	0
65	0	132	Female	Invasive Ductal Carcinoma/Invasive Lobular Carcinoma	Ⅱ	2×2×1.5	No	I	+	+	—	0	0
66	0	132	Female	Invasive Ductal Carcinoma	Ⅱ	3×3×2	No	IIA	—	—	—	0	0
67	0	132	Female	Invasive Ductal Carcinoma	Ⅱ	3×2×2	No	IIA	+	+	—	0	0
68	1	53	Female	Invasive Ductal Carcinoma	Ⅱ-Ⅲ	3.5×2.5×2	Yes	IIIA	+	+	—	0	0
69	0	131	Female	Invasive Ductal Carcinoma	Ⅱ	4×3×2.5	No	IIA	+	—	—	0	0
70	0	131	Female	Invasive Ductal Carcinoma	Ⅱ	3×2.5×2.5	No	IIA				0	0
71	0	131	Female	Invasive Ductal Carcinoma	Ⅱ	3.5×3×2.5	Yes	IIB	+	+	—	0	0
72	0	130	Female	Invasive Ductal Carcinoma	Ⅱ	2×2×1.5	No	IA				0	0
73	1	23	Female	Invasive Ductal Carcinoma	Ⅰ-Ⅱ	7×6×3	Yes	IIIA	+	+	—	0	0
74	0	130	Female	Invasive Ductal Carcinoma	Ⅰ-Ⅱ	φ1	Yes	IIIA	+	+	—	0	0
75	0	130	Female	Invasive Ductal Carcinoma	Ⅱ	3×2×1	Yes	IIB	+	—	+	0	0
76	1	15	Female	Invasive Ductal Carcinoma	Ⅱ	3×2×1	Yes	IIIC	—	—	+	0	0
77	0	129	Female	Invasive Ductal Carcinoma	Ⅰ-Ⅲ	3×3×1	Yes	IIB	+	+	—	0	0
78	1	60	Female	Invasive Ductal Carcinoma	Ⅱ	4.5×3×1.5	No	IIA	+	+	—	0	0
79	1	110	Female	Invasive Ductal Carcinoma	Ⅱ-Ⅲ	4.5×3×1	Yes	IIB	+	+	—	0	0
80	0	128	Female	Invasive Ductal Carcinoma	Ⅱ-Ⅲ	3×3×2.5	Yes	IIB	+	+	+	0	0
81	0	128	Female	Invasive Ductal Carcinoma	Ⅱ		Yes	III	+	+	+	0	0
82	1	63	Female	Invasive Ductal Carcinoma	Ⅱ	3×2.5×2	Yes	IIIA	+	+	+	0	0
83	1	35	Female	Invasive Ductal Carcinoma	Ⅱ	2×1.5×1	Yes	IIA	—	—	—	0	0
84	0	128	Female	Invasive Ductal Carcinoma	Ⅱ	1×1×1	Yes	IIIC	+	+	—	0	0
85	0	128	Female	Invasive Ductal Carcinoma	Ⅱ	3×2×1.5	Yes	IIB	+	—	—	0	0
86	1	44	Female	Invasive Ductal Carcinoma	Ⅰ-Ⅱ	5×4.5×4	No	IIA	+	+	—	0	0
87	1	78	Female	Invasive Ductal Carcinoma	Ⅱ	3×3×2	Yes	IIIA	—	+	—	0	0
88	0	128	Female	Invasive Ductal Carcinoma	Ⅱ	2×3.2×4.2	Yes	IIB	+	+	+	0	0
89	0	127	Female	Invasive Ductal Carcinoma	Ⅱ	5×3×1	Yes	IIB	+	+	+	0	0
90	1	4	Female	Invasive Ductal Carcinoma	Ⅱ	15×15×7	Yes	IIIA	—	—	—	0	0
91	1	4	Female	Invasive Ductal Carcinoma	Ⅲ	4.5×2.5×2		IIIA	+	+	—	0	0
92	0	126	Female	Invasive Ductal Carcinoma	Ⅱ	2.5×2×1.5	Yes	IIB	+	+	—	0	0
93	1	62	Female	Invasive Ductal Carcinoma	Ⅱ	2.5×2.5×2.2	No	IIA	—	—	—	0	0
94	0	120	Female	Invasive Ductal Carcinoma	Ⅱ	3×3×1.5	No	IIA	—	—	+	0	0
95	0	120	Female	Invasive Ductal Carcinoma	Ⅱ	2.5×2×2	Yes	IIB	+	+	—	0	0
96	1	72	Female	Invasive Ductal Carcinoma	Ⅱ-Ⅲ	5×3×2	Yes	IIB				0	0
97	1	19	Female	Invasive Ductal Carcinoma	Ⅱ-Ⅲ	4×3×3	Yes	IIB				0	0
98	1	2	Female	Invasive Ductal Carcinoma	Ⅱ	6×4×1.5		IIIA	—	—	—	0	0
99	1	110	Female	Invasive Ductal Carcinoma	Ⅱ	2.5×2×1.5	Yes	IIIA	—	—	+	0	0
100	0	118	Female	Invasive Ductal Carcinoma	Ⅱ	3.5×1.5×1	Yes	IIIA	+	—	+	0	0
101	0	118	Female	Invasive Ductal Carcinoma	Ⅱ	2.5×2×1.5	No	IIA	+	+	+	0	0
102	0	117	Female	Invasive Ductal Carcinoma	Ⅱ	7×7×6	Yes	IIIA	—	—	—	0	0
103	0	117	Female	Invasive Ductal Carcinoma	Ⅱ	3×3×2	Yes	IIB	+	+	+	0	0
104	1	85	Female	Invasive Ductal Carcinoma	Ⅱ-Ⅲ	φ1.5	No	I	—	—	—	0	0
105	0	116	Female	Invasive Ductal Carcinoma	Ⅰ-Ⅱ	1.8×1.5×1	Yes	IIA	—	—	+	0	0
106	0	115	Female	Invasive Ductal Carcinoma/Invasive Lobular Carcinoma	Ⅰ-Ⅱ	4×2×2	No	IIA	+	+	—	0	0
107	0	115	Female	Invasive Ductal Carcinoma	Ⅱ-Ⅲ	4×2.5×2	No	IIA				0	0
108	1	68	Female	Invasive Ductal Carcinoma	Ⅱ	φ3	No	IIA	—	—	+	0	0
109	1	61	Female	Invasive Ductal Carcinoma	Ⅱ	5×5×2	Yes	IIIC	+	—	+	0	0
110	0	115	Female	Invasive Ductal Carcinoma	Ⅱ-Ⅲ	1.5×1.5×1	Yes	IIA				0	0
111	0	115	Female	Invasive Ductal Carcinoma	Ⅱ-Ⅲ	3×2.5×2	Yes	IIB	—	—	—	0	0
112	0	114	Female	Invasive Ductal Carcinoma	Ⅱ	3×2×1.5	Yes	IIIA	—	—	+	0	0
113	0	114	Female	Invasive Ductal Carcinoma	Ⅰ-Ⅱ	φ2	Yes	IIIA	+	+	—	0	0
114	0	114	Female	Invasive Ductal Carcinoma	Ⅰ-Ⅱ	3.8×2.5×1	Yes	IIB	—	—	+	0	0
115	0	113	Female	Invasive Ductal Carcinoma	Ⅱ	φ2.5	No	IIA	+	—	+	0	0
116	0	112	Female	Invasive Ductal Carcinoma	Ⅱ	3×2.5×1.5	No	IIA	+	—	+	0	0
117	0	112	Female	Invasive Ductal Carcinoma	Ⅱ	2.5×2.5×2	No	IIA	+	+	—	0	0
118	0	112	Female	Invasive Ductal Carcinoma	Ⅱ	5×3×2.5	Yes	IIIA	—	—	+	0	0
119	0	112	Female	Invasive Ductal Carcinoma	Ⅱ	5×5×4	Yes	IIB	—	—	—	0	0
120	0	112	Female	Invasive Ductal Carcinoma	Ⅱ	5×5×2	No	IIA	+	+	+	0	0
121	0	112	Female	Invasive Ductal Carcinoma	Ⅱ	4×2.5×2	No	IIA	—	+	+	0	0
122	0	111	Female	Invasive Ductal Carcinoma	Ⅰ-Ⅱ	φ2	No	I	+	—	+	0	0
123	0	111	Female	Invasive Ductal Carcinoma	Ⅱ	2.2×1.5×1.5	No	IIA	+	+	+	0	0
124	0	111	Female	Invasive Ductal Carcinoma	Ⅱ	4×3×3	Yes	IIB	+	—	+	0	0
125	0	111	Female	Invasive Ductal Carcinoma	Ⅱ	3.5×3×2	Yes	IIIA	+	+	—	0	0
126	0	110	Female	Invasive Ductal Carcinoma	Ⅱ	3×2.5×2	Yes	IIB	+	—	+	0	0
127	0	110	Female	Ethmoid carcinoma, local invasion	Ⅱ	3×2×1	No	IIA				0	0
128	1	79	Female	Invasive Ductal Carcinoma	Ⅱ-Ⅲ	φ2	Yes	IIIA	+	+	+	0	0
129	1	80	Female	Invasive Ductal Carcinoma/Invasive Lobular Carcinoma	Ⅱ	4×3.5×3	Yes	IIIA	+	—	—	0	0
130	0	110	Female	Invasive Ductal Carcinoma	Ⅱ	φ0.5各2个	No	I	—	—	—	0	0
131	0	110	Female	Invasive Ductal Carcinoma	Ⅱ-Ⅲ	1.5×1.5×1	No	I	+	—	—	0	0
132	1	46	Female	Invasive Ductal Carcinoma	Ⅱ	2×1.5×1	Yes	IIA	—	—	—	0	0
133	0	109	Female	Invasive Ductal Carcinoma	Ⅱ	φ3	Yes	IIB	+	+	+	0	0
134	1	59	Female	Invasive Ductal Carcinoma	Ⅱ	3.5×3×1	Yes	IIB	+	+	—	0	0
135	0	109	Female	Invasive Ductal Carcinoma	Ⅱ	3×3×2	Yes	IIIC	—	—	—	0	0
136	0	109	Female	Invasive Ductal Carcinoma	Ⅱ-Ⅲ	2.5×2×1	No	IIA	—	—	—	0	0
137	0	109	Female	Invasive Ductal Carcinoma	Ⅱ-Ⅲ	7×5×3	No	IIB				0	0
138	0	109	Female	Invasive Ductal Carcinoma	Ⅱ	3×3×1.5	Yes	IIIA	—	+	—	0	0
139	0	109	Female	Invasive Ductal Carcinoma	Ⅱ	2×2×2	No	I	—	—	+	0	0
140	0	108	Female	Invasive Ductal Carcinoma	Ⅱ	φ2	Yes	IIA	—	+	+	0	0
141	0	108	Female	Invasive Ductal Carcinoma	Ⅱ-Ⅲ	3.5×3×1	Yes	IIIA	—	—	+	0	0
142	0	108	Female	Invasive Ductal Carcinoma	Ⅱ-Ⅲ	1.5×1.5×1	No	I	—	—	—	0	0
143	1	9	Female	Invasive Ductal Carcinoma	Ⅱ	10×8×5	Yes	IIIA	+	+	+	0	0
144	0	108	Female	Invasive Ductal Carcinoma	Ⅱ	2×2×1.5	Yes	IIA	+	+	+	0	0
145	0	107	Female	Invasive Ductal Carcinoma	Ⅱ	4×3×3	No	IIA	+	+	—	0	0
Clinical Features of 91 Cases ( Patient, Cohort IV)
Sample Number	Gender	Type	Grade	Size (cm3)	Lymph Node Metastasis	TNM Stage	ER	PR	HER2
1	Female	Invasive Ductal Carcinoma	Ⅰ	25.2	No	ⅡA	—	—	—
2	Female	Invasive Ductal Carcinoma	Ⅰ	16	No	Ⅰ	—	—	—
3	Female	Invasive Ductal Carcinoma	Ⅱ	23	Yes	ⅢC	—	—	—
4	Female	Invasive Ductal Carcinoma	Ⅰ	35.7	Yes	ⅢA	—	—	—
5	Female	Invasive Ductal Carcinoma/Invasive Lobular Carcinoma	Ⅰ	36.8	Yes	ⅡB	—	—	—
6	Female	Invasive Ductal Carcinoma	Ⅱ	8.5	No	ⅡA	—	—	—
7	Female	Invasive Ductal Carcinoma/Invasive Lobular Carcinoma	Ⅱ	35	No	ⅡA	—	—	—
8	Female	Invasive Ductal Carcinoma	Ⅱ	19	Yes	ⅡB	—	—	—
9	Female	Invasive Ductal Carcinoma	Ⅱ	32.5	Yes	ⅢA	+	+	—
10	Female	Invasive Ductal Carcinoma	Ⅰ	18	No	ⅡA	+	+	—
11	Female	Invasive Ductal Carcinoma	Ⅱ	15.2	Yes	ⅢA	+	+	—
12	Female	Invasive Ductal Carcinoma	Ⅱ	26.5	No	ⅡA	+	+	—
13	Female	Invasive Ductal Carcinoma	Ⅱ	21.5	Yes	ⅡB	+	+	—
14	Female	Invasive Ductal Carcinoma	Ⅱ	89	Yes	ⅢA	+	+	—
15	Female	Invasive Ductal Carcinoma	Ⅰ	6.3	No	Ⅰ	+	+	—
16	Female	Invasive Ductal Carcinoma	Ⅱ	26	No	ⅡA	+	+	—
17	Female	Invasive Ductal Carcinoma	Ⅱ	31	Yes	ⅢA	+	+	—
18	Female	Invasive Ductal Carcinoma	Ⅰ	32	Yes	ⅡA	+	+	—
19	Female	Invasive Ductal Carcinoma	Ⅱ	16	Yes	ⅡA	+	+	—
20	Female	Invasive Ductal Carcinoma	Ⅱ	198	Yes	ⅢA	+	+	—
21	Female	Invasive Ductal Carcinoma/Invasive Lobular Carcinoma	Ⅰ	23	Yes	ⅡA	+	+	—
22	Female	Invasive Ductal Carcinoma	Ⅱ	75	Yes	ⅡB	+	+	—
23	Female	Invasive Ductal Carcinoma	Ⅰ	28	Yes	ⅡB	+	+	—
24	Female	Invasive Ductal Carcinoma	Ⅰ	126	No	Ⅰ	—	—	+
25	Female	Invasive Ductal Carcinoma	Ⅱ	67	Yes	ⅢC	—	—	+
26	Female	Invasive Ductal Carcinoma	Ⅰ	65	Yes	ⅢA	—	—	+
27	Female	Invasive Ductal Carcinoma	Ⅰ	130	Yes	ⅢA	—	—	+
28	Female	Invasive Ductal Carcinoma	Ⅱ	336	Yes	ⅢC	—	—	+
29	Female	Invasive Ductal Carcinoma	Ⅱ	127	Yes	ⅢA	—	—	+
30	Female	Invasive Ductal Carcinoma	Ⅱ	58	Yes	ⅢC	—	—	+
31	Female	Invasive Ductal Carcinoma	Ⅰ	12.3	Yes	ⅡA	—	—	+
32	Female	Invasive Ductal Carcinoma	Ⅰ	8.75	No	ⅡA	—	—	—
33	Female	Invasive Ductal Carcinoma	Ⅱ	25.3	No	ⅡA	—	—	—
34	Female	Invasive Ductal Carcinoma	Ⅰ	16.5	Yes	ⅢA	—	—	—
35	Female	Invasive Ductal Carcinoma	Ⅱ	45	Yes	ⅡB	—	—	—
36	Female	Invasive Ductal Carcinoma	Ⅱ	28	Yes	ⅡB	—	—	—
37	Female	Invasive Ductal Carcinoma	Ⅱ	12.3	Yes	ⅢA	—	—	—
38	Female	Invasive Ductal Carcinoma	Ⅱ	15.7	No	ⅡA	—	—	—
39	Female	Invasive Ductal Carcinoma	Ⅱ	3.75	No	ⅡA	—	—	—
40	Female	Invasive Ductal Carcinoma	Ⅱ	8.2	Yes	ⅡA	—	—	—
41	Female	Invasive Ductal Carcinoma	Ⅱ	6.5	Yes	ⅡA	—	—	—
42	Female	Invasive Ductal Carcinoma	Ⅱ	12.5	Yes	ⅡB	—	—	—
43	Female	Invasive Ductal Carcinoma/Invasive Lobular Carcinoma	Ⅰ	5.9	Yes	ⅡB	—	—	—
44	Female	Invasive Ductal Carcinoma	Ⅱ	15.2	No	ⅡA	—	—	—
45	Female	Invasive Ductal Carcinoma/Invasive Lobular Carcinoma	Ⅰ	11.6	No	ⅡA	—	—	—
46	Female	Invasive Ductal Carcinoma	Ⅰ	32.5	Yes	ⅡB	—	—	—
47	Female	Invasive Ductal Carcinoma	Ⅱ	18	Yes	ⅢA	—	—	—
48	Female	Invasive Ductal Carcinoma	Ⅱ	23.5	Yes	ⅢA	—	—	—
49	Female	Invasive Ductal Carcinoma	Ⅱ	32.5	Yes	ⅡB	+	+	—
50	Female	Invasive Ductal Carcinoma	Ⅱ	431	Yes	ⅢA	+	+	—
51	Female	Invasive Ductal Carcinoma	Ⅱ	175	Yes	ⅢA	+	+	—
52	Female	Invasive Ductal Carcinoma/Invasive Lobular Carcinoma	Ⅰ	17.3	No	ⅡB	+	+	—
53	Female	Invasive Ductal Carcinoma	Ⅱ	22	Yes	ⅡA	+	+	—
54	Female	Invasive Ductal Carcinoma	Ⅱ	15	No	ⅡA	+	+	—
55	Female	Invasive Ductal Carcinoma	Ⅱ	29	Yes	ⅡB	+	+	—
56	Female	Invasive Ductal Carcinoma	Ⅱ	21	Yes	ⅡB	+	+	—
57	Female	Invasive Ductal Carcinoma	Ⅱ	38	No	ⅡA	+	+	—
58	Female	Invasive Ductal Carcinoma	Ⅰ	9.6	Yes	ⅡB	+	+	—
59	Female	Invasive Ductal Carcinoma	Ⅱ	34	Yes	ⅢC	+	+	—
60	Female	Invasive Ductal Carcinoma	Ⅱ	125	Yes	ⅢA	+	+	—
61	Female	Invasive Ductal Carcinoma	Ⅱ	26.5	No	ⅡA	+	+	—
62	Female	Invasive Ductal Carcinoma	Ⅱ	31	Yes	ⅡB	+	+	—
63	Female	Invasive Ductal Carcinoma	Ⅱ	26	Yes	ⅢC	+	+	—
64	Female	Invasive Ductal Carcinoma	Ⅱ	13	Yes	ⅡA	+	+	—
65	Female	Invasive Ductal Carcinoma	Ⅱ	19	Yes	ⅡB	+	+	—
66	Female	Invasive Ductal Carcinoma	Ⅰ	85	No	ⅡA	+	+	—
67	Female	Invasive Ductal Carcinoma	Ⅱ	27.5	Yes	ⅢA	+	+	—
68	Female	Invasive Ductal Carcinoma	Ⅱ	1231	Yes	ⅢA	+	+	—
69	Female	Invasive Ductal Carcinoma	Ⅲ	52.5	No	ⅢA	+	+	—
70	Female	Invasive Ductal Carcinoma	Ⅱ	17.35	No	ⅡA	+	+	—
71	Female	Invasive Ductal Carcinoma	Ⅱ	15.3	No	ⅡA	+	+	—
72	Female	Invasive Ductal Carcinoma	Ⅱ	100	Yes	ⅡB	+	+	—
73	Female	Invasive Ductal Carcinoma	Ⅱ	21.2	Yes	ⅡA	+	+	—
74	Female	Invasive Ductal Carcinoma	Ⅱ	28	No	ⅡA	+	+	—
75	Female	Invasive Ductal Carcinoma	Ⅰ	19	No	ⅡA	+	+	—
76	Female	Invasive Ductal Carcinoma	Ⅱ	23	No	ⅡA	+	+	—
77	Female	Invasive Ductal Carcinoma	Ⅰ	18	Yes	ⅢA	+	+	—
78	Female	Invasive Ductal Carcinoma	Ⅰ	8.95	Yes	ⅡB	+	+	—
79	Female	Invasive Ductal Carcinoma	Ⅱ	33.5	No	ⅡA	+	+	—
80	Female	Invasive Ductal Carcinoma	Ⅱ	138	Yes	ⅢA	—	—	+
81	Female	Invasive Ductal Carcinoma	Ⅰ	115	Yes	ⅢA	—	—	+
82	Female	Invasive Ductal Carcinoma	Ⅱ	63	No	ⅡA	—	—	+
83	Female	Invasive Ductal Carcinoma	Ⅱ	25.8	No	ⅡA	+	+	+
84	Female	Invasive Ductal Carcinoma	Ⅱ	35	No	ⅡA	+	+	+
85	Female	Invasive Ductal Carcinoma	Ⅱ	112	Yes	ⅢA	+	+	+
86	Female	Invasive Ductal Carcinoma	Ⅱ	157	Yes	ⅢA	+	+	+
87	Female	Invasive Ductal Carcinoma	Ⅱ	67	Yes	ⅢA	+	+	+
88	Female	Invasive Ductal Carcinoma	Ⅱ	29	No	ⅡA	+	+	+
89	Female	Invasive Ductal Carcinoma	Ⅱ	356	Yes	ⅢA	+	+	+
90	Female	Invasive Ductal Carcinoma	Ⅱ	28	No	ⅡA	+	+	+
91	Female	Invasive Ductal Carcinoma	Ⅱ	52	No	ⅡA	+	+	+
Clinical Features of 24 Cases ( Patient, Cohort IV)
Sample Number	Gender	Type	Grade	Size (cm3)	Lymph Node Metastasis	TNM Stage	ER	PR	HER2
1	Female	Invasive Ductal Carcinoma	Ⅱ	22.3	Yes	ⅡB	—	—	—
2	Female	Invasive Ductal Carcinoma	Ⅱ	16.9	Yes	ⅢA	—	—	—
3	Female	Invasive Ductal Carcinoma	Ⅰ	5.3	Yes	ⅡB	—	—	—
4	Female	Invasive Ductal Carcinoma	Ⅱ	14	Yes	ⅢC	—	—	—
5	Female	Invasive Ductal Carcinoma	Ⅰ	15.4	Yes	ⅡB	—	—	—
6	Female	Invasive Ductal Carcinoma	Ⅱ-Ⅲ	19.7	No	IIA	—	—	—
7	Female	Invasive Ductal Carcinoma/Invasive Lobular Carcinoma	Ⅰ	23.2	Yes	ⅡB	—	—	—
8	Female	Invasive Ductal Carcinoma	Ⅱ	18.1	Yes	ⅢA	—	—	—
9	Female	Invasive Ductal Carcinoma	Ⅰ	21.6	Yes	ⅡB	—	—	—
10	Female	Invasive Ductal Carcinoma	Ⅱ	5.8	Yes	ⅡB	—	—	—
11	Female	Invasive Ductal Carcinoma	Ⅱ-Ⅲ	16.4	No	I	—	—	—
12	Female	Invasive Ductal Carcinoma	Ⅱ	18	Yes	ⅡB	—	—	—
13	Female	Invasive Ductal Carcinoma	Ⅱ	21.8	No	I	—	—	—
14	Female	Invasive Ductal Carcinoma	Ⅱ	13.1	Yes	ⅡB	—	—	—
15	Female	Invasive Ductal Carcinoma	Ⅱ	13	No	I	—	—	—
16	Female	Invasive Ductal Carcinoma	Ⅰ	17.5	Yes	ⅡB	—	—	—
17	Female	Invasive Ductal Carcinoma	Ⅱ	24	No	ⅡA	—	—	—
18	Female	Invasive Ductal Carcinoma/Invasive Lobular Carcinoma	Ⅰ	9.65	No	ⅡA	—	—	—
19	Female	Invasive Ductal Carcinoma	Ⅰ	14.6	No	ⅡA	—	—	—
20	Female	Invasive Ductal Carcinoma	Ⅰ	8.25	No	ⅡA	—	—	—
21	Female	Invasive Ductal Carcinoma	Ⅱ	12	No	ⅡA	—	—	—
22	Female	Invasive Ductal Carcinoma	Ⅱ	10.7	No	ⅡA	—	—	—
23	Female	Invasive Ductal Carcinoma	Ⅱ	8.6	Yes	ⅡA	—	—	—
24	Female	Invasive Ductal Carcinoma	Ⅱ	4.5	Yes	ⅡB	—	—	—

## Sheet: Sheet1
	Metastasis sites of the clinical samples analyzed in this study (GEO dataset GSE12276, 204 cases).
	Sample GEO Accession	Lin28B Expression	Metastasis-Free Survival (Months)	All Metastasis (Yes=1, No=0)	Brain Metastasis (Yes=1, No=0)	Lung Metastasis (Yes=1, No=0)	Bone Metastasis (Yes=1, No=0)
	GSM308256	5.592	3	1	0	0	1
	GSM308257	33.228	25	1	0	0	1
	GSM308258	1.728	23	1	0	0	0
	GSM308259	20.4	13	1	0	0	1
	GSM308260	46.512	20	1	0	0	1
	GSM308261	57.492	18	1	1	1	0
	GSM308262	26.004	30	1	0	1	1
	GSM308263	24.276	69	1	0	0	0
	GSM308264	11.46	37	0	0	0	0
	GSM308265	11.724	23	1	0	0	1
	GSM308266	4.236	3	1	0	0	1
	GSM308267	6.468	17	1	0	0	1
	GSM308268	2.064	38	1	0	1	1
	GSM308269	2.052	8	1	0	1	0
	GSM308270	8.304	7	1	0	0	0
	GSM308271	87.24	29	0	0	0	0
	GSM308272	29.808	14	1	0	0	1
	GSM308273	37.968	19	1	0	1	0
	GSM308274	1.872	29	0	0	0	0
	GSM308275	4.068	7	1	0	0	1
	GSM308276	1.572	16	1	0	1	1
	GSM308277	60.084	22	1	0	0	0
	GSM308278	4.596	20	1	0	0	0
	GSM308279	2.136	20	1	0	1	1
	GSM308280	37.8	16	1	1	0	0
	GSM308281	53.196	5	1	0	0	0
	GSM308282	49.476	10	1	0	0	1
	GSM308283	51.132	13	1	0	0	0
	GSM308284	75.072	46	1	0	0	0
	GSM308285	4.272	7	1	0	0	0
	GSM308286	18.672	11	1	0	1	0
	GSM308287	28.728	42	1	0	0	1
	GSM308288	3.204	10	1	0	0	0
	GSM308289	11.664	61	1	0	0	1
	GSM308290	21.564	6	1	0	0	1
	GSM308291	1.212	25	1	1	1	0
	GSM308292	16.992	99	1	0	0	1
	GSM308293	14.244	5	1	0	0	0
	GSM308294	3.492	21	1	0	1	1
	GSM308295	21	11	1	0	1	0
	GSM308296	4.224	32	0	0	0	0
	GSM308297	18.516	14	1	0	0	1
	GSM308298	30.336	14	1	0	0	1
	GSM308299	18.456	18	1	1	0	0
	GSM308300	25.56	29	1	0	0	1
	GSM308301	33.072	15	0	0	0	0
	GSM308302	34.848	24	1	0	1	0
	GSM308303	17.724	39	1	1	0	0
	GSM308304	2.928	54	1	0	0	0
	GSM308305	3.468	15	1	0	0	1
	GSM308306	18.852	28	1	0	1	0
	GSM308307	5.436	29	1	1	1	0
	GSM308308	44.796	23	1	0	0	1
	GSM308309	1.2	20	1	0	0	1
	GSM308310	28.224	36	1	0	0	0
	GSM308311	97.356	36	1	0	0	1
	GSM308312	92.124	115	0	0	0	0
	GSM308313	50.724	4	1	0	1	0
	GSM308314	11.1	8	1	0	1	0
	GSM308315	40.152	60	1	0	1	1
	GSM308316	37.008	0	1	1	1	1
	GSM308318	16.404	42	1	0	1	0
	GSM308319	402.384	15	1	0	1	1
	GSM308320	29.64	7	1	0	0	0
	GSM308321	24.012	0	1	0	0	1
	GSM308322	42.42	27	1	0	0	1
	GSM308323	10.512	18	1	0	1	1
	GSM308324	38.376	14	1	0	1	1
	GSM308325	3.396	13	1	0	0	0
	GSM308326	40.524	19	1	1	0	0
	GSM308327	7.788	73	1	0	0	0
	GSM308328	72.732	16	1	0	1	0
	GSM308329	2.076	1	0	0	0	0
	GSM308330	17.796	0	1	0	0	1
	GSM308331	34.032	0	1	0	1	1
	GSM308332	21.78	38	1	0	0	0
	GSM308333	3.108	18	1	0	1	0
	GSM308334	32.244	23	0	0	0	0
	GSM308335	25.488	50	1	0	0	0
	GSM308336	37.032	8	1	0	0	0
	GSM308337	7.872	39	0	0	0	0
	GSM308338	215.988	10	1	0	1	0
	GSM308339	25.692	3	1	0	1	0
	GSM308340	45.924	60	1	0	1	1
	GSM308341	44.604	17	0	0	0	0
	GSM308342	38.34	23	1	0	0	0
	GSM308343	6.3	12	1	0	0	1
	GSM308344	4.188	6	1	0	0	1
	GSM308345	32.424	30	1	0	0	0
	GSM308346	26.808	13	1	0	1	0
	GSM308347	9.276	6	1	0	0	1
	GSM308348	110.28	25	1	0	0	1
	GSM308349	1.764	4	1	0	0	1
	GSM308350	282.864	15	1	0	0	1
	GSM308351	19.224	30	0	0	0	0
	GSM308352	27.468	0	1	0	0	1
	GSM308353	8.652	64	0	0	0	0
	GSM308354	2.016	21	1	0	0	1
	GSM308355	17.496	0	1	0	0	0
	GSM308356	38.94	18	1	0	1	0
	GSM308357	68.592	16	0	0	0	0
	GSM308358	3.684	0	1	0	0	1
	GSM308359	44.652	36	1	0	0	0
	GSM308360	16.848	39	1	0	0	0
	GSM308361	6.9	27	1	0	1	0
	GSM308362	6.72	15	1	0	0	1
	GSM308363	29.868	22	1	0	0	1
	GSM308364	6.12	29	1	0	0	1
	GSM308365	6.492	11	1	0	0	0
	GSM308366	74.172	58	1	1	0	0
	GSM308367	8.496	40	1	0	0	1
	GSM308368	36.42	48	1	0	0	1
	GSM308369	44.652	38	1	0	0	1
	GSM308370	25.704	12	1	1	0	0
	GSM308371	10.26	13	1	0	0	1
	GSM308372	2.484	85	1	1	0	0
	GSM308373	18.276	9	1	0	0	0
	GSM308374	95.568	6	1	1	0	0
	GSM308375	4.044	28	1	0	0	1
	GSM308376	742.428	6	1	0	0	0
	GSM308377	50.292	19	1	0	0	0
	GSM308378	7.608	15	1	0	1	0
	GSM308379	27.048	19	1	0	0	1
	GSM308380	31.632	7	0	0	0	0
	GSM308381	27.204	115	1	0	0	0
	GSM308382	2.556	46	1	0	0	1
	GSM308383	19.38	9	1	0	0	1
	GSM308384	7.644	32	1	0	0	1
	GSM308385	26.556	27	1	0	0	1
	GSM308386	10.008	5	1	0	0	0
	GSM308387	98.34	4	1	0	0	0
	GSM308388	50.568	17	0	0	0	0
	GSM308389	172.368	15	1	0	0	1
	GSM308390	38.544	61	1	0	1	1
	GSM308391	90.768	7	1	0	1	0
	GSM308392	46.164	6	1	1	1	0
	GSM308393	54.924	33	1	0	1	1
	GSM308394	4.776	22	1	0	1	0
	GSM308395	6.624	34	1	0	0	1
	GSM308396	18.36	14	1	0	0	1
	GSM308397	23.688	43	1	1	0	0
	GSM308398	17.808	12	1	0	0	0
	GSM308399	8.784	38	1	0	0	1
	GSM308400	10.884	11	1	0	1	1
	GSM308401	36.624	13	1	0	0	1
	GSM308402	18.804	12	1	1	0	1
	GSM308403	48.756	11	1	0	1	1
	GSM308404	44.46	8	1	0	0	1
	GSM308405	5.604	24	1	0	1	0
	GSM308406	22.56	58	0	0	0	0
	GSM308407	62.94	94	1	0	0	0
	GSM308408	20.58	4	1	0	0	1
	GSM308409	37.356	0	0	0	0	0
	GSM308410	55.968	38	1	0	0	1
	GSM308411	36.12	11	1	0	0	1
	GSM308412	26.34	48	1	0	0	1
	GSM308413	22.6468	49	1	1	0	1
	GSM308414	37.8575	97	1	0	0	1
	GSM308415	78.8395	50	1	0	0	1
	GSM308416	21.1747	53	1	0	0	1
	GSM308417	22.015	23	1	0	0	1
	GSM308418	35.182	25	1	0	0	1
	GSM308419	28.175	22	1	0	0	1
	GSM308420	144.954	36	1	0	0	1
	GSM308421	5.38008	35	1	0	0	1
	GSM308422	46.2841	16	1	0	0	1
	GSM308423	8.23678	35	1	0	1	1
	GSM308424	58.363	23	1	0	0	1
	GSM308425	5.00072	14	1	0	0	1
	GSM308426	26.9464	9	1	0	0	1
	GSM308427	53.7779	42	1	0	1	0
	GSM308428	4.07465	17	1	0	0	1
	GSM308429	44.6872	5	1	0	0	1
	GSM308430	84.1895	55	1	0	1	0
	GSM308431	13.3918	23	1	0	0	1
	GSM308432	1.8062	40	1	0	0	1
	GSM308433	2.72007	44	1	0	0	1
	GSM308434	25.2004	47	1	0	0	0
	GSM308435	10.3686	26	1	0	0	0
	GSM308436	5.66874	21	1	0	0	1
	GSM308437	18.7397	35	1	0	0	1
	GSM308438	65.3524	35	1	0	0	1
	GSM308439	27.4759	4	1	0	0	1
	GSM308440	14.0074	5	1	0	0	0
	GSM308441	2.66686	42	1	0	0	1
	GSM308442	30.7236	18	1	0	0	0
	GSM308443	70.0677	14	1	0	0	0
	GSM308444	2.9849	16	1	0	0	1
	GSM308445	49.9966	30	1	0	0	1
	GSM308446	14.2522	42	1	0	0	1
	GSM308447	2.29653	24	1	0	0	1
	GSM308448	14.4238	25	1	0	0	1
	GSM308449	48.2849	47	1	0	1	0
	GSM308450	60.3596	33	1	0	0	1
	GSM308451	52.2409	29	1	0	0	1
	GSM308452	5.88252	25	1	0	1	1
	GSM308453	30.3549	83	1	0	0	1
	GSM308454	23.1469	73	1	0	0	1
	GSM308455	49.4726	31	1	0	0	1
	GSM308456	2.08339	28	1	0	0	0
	GSM308457	38.7676	18	1	0	0	1
	GSM308458	1.9711	9	1	0	0	1
	GSM308459	4.30406	7	1	0	0	0
	GSM308460	46.9549	107	1	0	0	1

## Sheet: Sheet3
	MiRNA sequencing data of 4TO7 tumor exosomes. The top 10 miRNAs were represented by grey shadow.
	miRNA_id	13_Tpm	13_count
	mmu-miR-16-5p	184719	645375
	mmu-miR-125b-5p	149527	522419
	mmu-let-7c-5p	94091	328736
	mmu-let-7b-5p	86684.7	302860
	mmu-miR-21a-5p	67641	236325
	mmu-miR-29a-3p	49457.2	172794
	mmu-let-7i-5p	36169.7	126370
	mmu-miR-92a-3p	23669	82695
	mmu-let-7f-5p	22391.3	78231
	mmu-let-7a-5p	19088.3	66691
	mmu-miR-221-3p	18824.4	65769
	mmu-miR-25-3p	15974.2	55811
	mmu-miR-30d-5p	12589.4	43985
	mmu-miR-23a-3p	12476.1	43589
	mmu-miR-146a-5p	10388.9	36297
	mmu-miR-199a-3p	7498.12	26197
	mmu-miR-206-3p	7494.11	26183
	mmu-miR-93-5p	6915.08	24160
	mmu-miR-148a-3p	6025.23	21051
	mmu-miR-125a-5p	5675.18	19828
	mmu-miR-486a-5p	5562.12	19433
	mmu-miR-143-3p	5481.41	19151
	mmu-miR-223-3p	5449.35	19039
	mmu-let-7e-5p	5204.92	18185
	mmu-miR-27b-3p	5107.89	17846
	mmu-miR-199b-3p	5091.86	17790
	mmu-miR-1a-3p	4326.22	15115
	mmu-miR-99b-5p	3658.18	12781
	mmu-miR-126a-3p	3640.15	12718
	mmu-miR-125b-1-3p	3608.09	12606
	mmu-miR-342-3p	3586.63	12531
	mmu-miR-2137	3395.43	11863
	mmu-miR-320-3p	3377.11	11799
	mmu-miR-423-5p	3271.79	11431
	mmu-miR-30a-5p	3150.43	11007
	mmu-miR-10b-5p	2953.22	10318
	mmu-miR-26b-5p	2770.9	9681
	mmu-miR-486b-5p	2740.56	9575
	mmu-miR-22-3p	2722.81	9513
	mmu-miR-99a-5p	2628.93	9185
	mmu-miR-26a-5p	2428.87	8486
	mmu-let-7g-5p	2390.23	8351
	mmu-miR-31-5p	2319.24	8103
	mmu-miR-140-3p	2310.94	8074
	mmu-miR-378a-3p	2288.9	7997
	mmu-miR-222-3p	2258.57	7891
	mmu-miR-10a-5p	2236.81	7815
	mmu-miR-205-5p	2160.96	7550
	mmu-miR-152-3p	2092.84	7312
	mmu-miR-322-5p	2033.88	7106
	mmu-miR-532-5p	2033.02	7103
	mmu-miR-27a-3p	1914.53	6689
	mmu-miR-100-5p	1816.07	6345
	mmu-miR-24-3p	1775.43	6203
	mmu-miR-361-5p	1743.65	6092
	mmu-miR-191-5p	1675.25	5853
	mmu-miR-328-3p	1562.76	5460
	mmu-miR-210-3p	1546.16	5402
	mmu-miR-142a-3p	1505.52	5260
	mmu-miR-183-5p	1462.01	5108
	mmu-let-7d-3p	1415.36	4945
	mmu-miR-30e-5p	1291.14	4511
	mmu-miR-501-3p	1246.49	4355
	mmu-miR-103-3p	1186.38	4145
	mmu-miR-29c-3p	1148.32	4012
	mmu-miR-15b-5p	1118.84	3909
	mmu-miR-126a-5p	1072.75	3748
	mmu-miR-148b-3p	1059.3	3701
	mmu-miR-130a-3p	985.457	3443
	mmu-miR-425-5p	982.881	3434
	mmu-miR-151-3p	981.45	3429
	mmu-miR-146b-5p	919.054	3211
	mmu-miR-128-3p	890.432	3111
	mmu-miR-106b-3p	857.23	2995
	mmu-miR-101a-3p	837.481	2926
	mmu-let-7j	809.145	2827
	mmu-miR-1839-5p	800.558	2797
	mmu-miR-20a-5p	792.258	2768
	mmu-miR-186-5p	777.375	2716
	mmu-miR-99b-3p	759.057	2652
	mmu-miR-669c-5p	753.046	2631
	mmu-miR-674-5p	731.293	2555
	mmu-miR-150-5p	703.244	2457
	mmu-miR-155-5p	702.671	2455
	mmu-let-7d-5p	692.653	2420
	mmu-miR-34a-5p	651.151	2275
	mmu-miR-345-3p	615.374	2150
	mmu-miR-382-5p	607.932	2124
	mmu-miR-19b-3p	580.455	2028
	mmu-miR-28a-3p	559.275	1954
	mmu-miR-127-3p	551.833	1928
	mmu-miR-196b-5p	536.663	1875
	mmu-miR-1198-5p	474.553	1658
	mmu-miR-185-5p	468.543	1637
	mmu-miR-96-5p	468.257	1636
	mmu-miR-7a-5p	465.681	1627
	mmu-miR-23b-3p	461.387	1612
	mmu-miR-1981-5p	441.352	1542
	mmu-miR-351-5p	361.496	1263
	mmu-miR-671-5p	357.776	1250
	mmu-miR-15a-5p	347.185	1213
	mmu-miR-379-5p	341.461	1193
	mmu-miR-195a-5p	340.316	1189
	mmu-miR-134-5p	323.715	1131
	mmu-miR-361-3p	315.129	1101
	mmu-miR-133a-3p	303.68	1061
	mmu-miR-676-3p	293.376	1025
	mmu-miR-503-3p	293.09	1024
	mmu-miR-423-3p	280.496	980
	mmu-miR-182-5p	279.065	975
	mmu-miR-223-5p	273.627	956
	mmu-miR-381-3p	255.881	894
	mmu-miR-181a-5p	248.439	868
	mmu-miR-340-5p	222.107	776
	mmu-miR-744-5p	212.948	744
	mmu-miR-497a-5p	208.941	730
	mmu-miR-196a-5p	205.506	718
	mmu-miR-484	203.216	710
	mmu-miR-29b-3p	196.633	687
	mmu-miR-140-5p	191.481	669
	mmu-miR-17-3p	191.195	668
	mmu-miR-335-5p	186.043	650
	mmu-miR-872-5p	176.884	618
	mmu-miR-93-3p	176.884	618
	mmu-miR-125a-3p	176.026	615
	mmu-miR-203-3p	175.167	612
	mmu-miR-9-3p	169.729	593
	mmu-miR-574-3p	160.856	562
	mmu-miR-434-3p	156.563	547
	mmu-miR-194-5p	152.555	533
	mmu-miR-190b-5p	142.824	499
	mmu-miR-421-3p	140.248	490
	mmu-miR-181b-5p	132.234	462
	mmu-miR-125b-2-3p	129.944	454
	mmu-miR-145a-5p	128.799	450
	mmu-miR-365-3p	114.488	400
	mmu-miR-378a-5p	112.198	392
	mmu-miR-98-5p	107.905	377
	mmu-miR-149-5p	105.902	370
	mmu-miR-652-3p	104.184	364
	mmu-miR-9-5p	100.75	352
	mmu-miR-30a-3p	98.746	345
	mmu-miR-300-3p	96.4563	337
	mmu-miR-1943-5p	95.3114	333
	mmu-miR-664-5p	89.3008	312
	mmu-miR-222-5p	86.7248	303
	mmu-miR-671-3p	86.1523	301
	mmu-miR-139-3p	84.435	295
	mmu-miR-199a-5p	83.8626	293
	mmu-miR-532-3p	83.8626	293
	mmu-miR-30c-5p	83.0039	290
	mmu-miR-449a-5p	83.0039	290
	mmu-miR-542-3p	83.0039	290
	mmu-miR-409-3p	80.4279	281
	mmu-miR-451a	78.7106	275
	mmu-miR-132-3p	77.852	272
	mmu-miR-130b-3p	76.4208	267
	mmu-miR-500-3p	75.276	263
	mmu-miR-19a-3p	74.9897	262
	mmu-miR-708-5p	74.1311	259
	mmu-miR-25-5p	73.2724	256
	mmu-miR-15b-3p	70.6964	247
	mmu-miR-193b-5p	69.5516	243
	mmu-miR-101b-3p	68.9791	241
	mmu-miR-542-5p	68.9791	241
	mmu-miR-10a-3p	68.6929	240
	mmu-miR-425-3p	65.5445	229
	mmu-miR-18a-3p	62.1098	217
	novel.14	61.5374	215
	mmu-miR-872-3p	59.2476	207
	mmu-miR-21a-3p	58.389	204
	mmu-miR-434-5p	57.8165	202
	mmu-miR-184-3p	57.2441	200
	mmu-miR-224-5p	56.3854	197
	mmu-miR-34c-5p	54.3819	190
	mmu-miR-142a-5p	52.6646	184
	mmu-miR-17-5p	51.8059	181
	mmu-miR-193a-5p	48.085	168
	mmu-miR-411-5p	47.2264	165
	mmu-miR-338-3p	42.3606	148
	mmu-miR-339-5p	40.6433	142
	mmu-miR-351-3p	39.2122	137
	mmu-miR-324-3p	38.926	136
	mmu-miR-214-3p	38.6398	135
	novel.12	37.7811	132
	mmu-miR-122-5p	37.4949	131
	mmu-miR-669a-3p	36.0638	126
	mmu-miR-181a-1-3p	35.7776	125
	mmu-miR-326-3p	34.9189	122
	mmu-miR-324-5p	34.6327	121
	mmu-miR-192-5p	34.0602	119
	mmu-miR-92a-1-5p	33.2016	116
	mmu-miR-151-5p	32.6291	114
	mmu-miR-141-3p	31.7705	111
	mmu-miR-1843a-5p	31.4842	110
	mmu-miR-760-3p	29.4807	103
	mmu-miR-1247-5p	28.9083	101
	mmu-miR-503-5p	28.9083	101
	mmu-miR-3095-3p	28.3358	99
	mmu-miR-193b-3p	28.0496	98
	mmu-miR-431-5p	28.0496	98
	mmu-miR-30e-3p	27.4772	96
	mmu-miR-181d-5p	26.9047	94
	mmu-miR-296-5p	26.9047	94
	mmu-miR-92b-3p	26.9047	94
	mmu-miR-181c-5p	26.6185	93
	mmu-miR-299a-3p	26.6185	93
	mmu-miR-129-5p	26.0461	91
	mmu-miR-674-3p	26.0461	91
	mmu-miR-1964-3p	25.7598	90
	mmu-miR-483-5p	25.7598	90
	mmu-miR-322-3p	25.4736	89
	mmu-miR-143-5p	24.9012	87
	mmu-miR-22-5p	24.615	86
	mmu-miR-700-3p	24.3287	85
	mmu-miR-491-5p	24.0425	84
	mmu-miR-139-5p	23.7563	83
	mmu-miR-144-5p	23.7563	83
	mmu-miR-18a-5p	23.4701	82
	mmu-miR-29b-1-5p	23.1839	81
	mmu-miR-450b-3p	23.1839	81
	mmu-miR-146b-3p	22.8976	80
	mmu-miR-494-3p	22.6114	79
	mmu-miR-1934-5p	22.039	77
	mmu-miR-186-3p	21.4665	75
	mmu-miR-298-5p	20.6079	72
	mmu-miR-1306-3p	20.3216	71
	mmu-miR-466d-3p	20.3216	71
	mmu-miR-30b-5p	20.0354	70
	mmu-miR-1843b-5p	19.7492	69
	mmu-miR-547-3p	19.463	68
	mmu-miR-540-3p	19.1768	67
	mmu-miR-10b-3p	18.8905	66
	mmu-miR-370-3p	18.8905	66
	mmu-miR-27a-5p	18.0319	63
	mmu-miR-467e-5p	17.4594	61
	mmu-miR-154-5p	17.1732	60
	mmu-miR-301a-3p	16.887	59
	mmu-miR-107-3p	16.6008	58
	mmu-miR-152-5p	16.6008	58
	mmu-miR-200a-3p	16.6008	58
	mmu-miR-187-3p	16.3146	57
	mmu-miR-369-5p	16.3146	57
	mmu-miR-541-5p	16.3146	57
	novel.55	16.3146	57
	mmu-miR-1983	16.0283	56
	novel.24	16.0283	56
	mmu-miR-20b-5p	15.7421	55
	mmu-miR-200c-3p	15.4559	54
	mmu-miR-138-5p	15.1697	53
	mmu-miR-195a-3p	14.8835	52
	mmu-let-7i-3p	14.5972	51
	mmu-miR-185-3p	14.311	50
	mmu-miR-32-5p	14.0248	49
	mmu-miR-345-5p	14.0248	49
	mmu-miR-378c	14.0248	49
	mmu-miR-485-5p	14.0248	49
	mmu-miR-217-5p	13.7386	48
	mmu-miR-26b-3p	13.4524	47
	mmu-miR-296-3p	13.4524	47
	mmu-miR-376b-5p	13.4524	47
	mmu-miR-877-5p	13.4524	47
	mmu-miR-3535	12.8799	45
	novel.52	12.5937	44
	mmu-let-7c-2-3p	12.3075	43
	mmu-miR-3057-5p	12.3075	43
	mmu-miR-376b-3p	12.3075	43
	mmu-miR-5114	12.3075	43
	mmu-miR-191-3p	12.0213	42
	mmu-miR-218-5p	12.0213	42
	mmu-miR-429-3p	12.0213	42
	mmu-miR-700-5p	12.0213	42
	mmu-let-7e-3p	11.735	41
	novel.25	11.735	41
	mmu-miR-200b-3p	11.4488	40
	mmu-miR-770-3p	11.4488	40
	mmu-miR-8103	11.4488	40
	mmu-miR-1960	11.1626	39
	mmu-miR-30c-2-3p	11.1626	39
	mmu-let-7k	10.8764	38
	mmu-miR-23b-5p	10.5902	37
	mmu-miR-6956-3p	10.5902	37
	novel.40	10.5902	37
	mmu-miR-34c-3p	10.3039	36
	mmu-miR-615-3p	10.3039	36
	mmu-miR-181c-3p	10.0177	35
	mmu-miR-214-5p	10.0177	35
	mmu-miR-221-5p	9.73149	34
	mmu-miR-28a-5p	9.73149	34
	mmu-miR-341-3p	9.73149	34
	mmu-miR-147-3p	9.44527	33
	mmu-miR-467c-5p	9.44527	33
	mmu-miR-99a-3p	9.15905	32
	mmu-miR-18b-5p	8.87283	31
	mmu-miR-7068-3p	8.58661	30
	mmu-let-7a-1-3p	8.30039	29
	mmu-miR-3058-5p	8.30039	29
	mmu-let-7c-1-3p	8.01417	28
	mmu-miR-136-5p	8.01417	28
	mmu-miR-337-3p	8.01417	28
	mmu-miR-450b-5p	7.72795	27
	mmu-miR-129b-5p	7.44173	26
	mmu-miR-350-3p	7.44173	26
	mmu-miR-8114	7.44173	26
	mmu-miR-874-3p	7.15551	25
	mmu-miR-365-2-5p	6.86929	24
	mmu-miR-374b-5p	6.86929	24
	mmu-miR-455-5p	6.86929	24
	mmu-miR-6944-3p	6.86929	24
	mmu-let-7b-3p	6.58307	23
	mmu-miR-1199-5p	6.58307	23
	mmu-miR-210-5p	6.58307	23
	mmu-miR-329-3p	6.58307	23
	mmu-miR-6538	6.58307	23
	mmu-miR-673-5p	6.58307	23
	mmu-miR-1231-3p	6.29685	22
	mmu-miR-136-3p	6.29685	22
	mmu-miR-1953	6.29685	22
	mmu-miR-3474	6.29685	22
	mmu-miR-582-3p	6.29685	22
	mmu-miR-7068-5p	6.29685	22
	mmu-miR-7083-5p	6.29685	22
	mmu-miR-7658-5p	6.29685	22
	mmu-miR-7682-3p	6.29685	22
	novel.48	6.29685	22
	mmu-miR-362-3p	6.01063	21
	mmu-miR-466b-3p	6.01063	21
	novel.53	6.01063	21
	mmu-miR-145a-3p	5.72441	20
	mmu-miR-23a-5p	5.72441	20
	mmu-miR-331-3p	5.72441	20
	mmu-miR-92b-5p	5.72441	20
	mmu-miR-1932	5.43819	19
	mmu-miR-1934-3p	5.43819	19
	mmu-miR-212-5p	5.43819	19
	mmu-miR-378b	5.43819	19
	mmu-miR-664-3p	5.43819	19
	mmu-miR-665-3p	5.43819	19
	mmu-miR-449c-5p	5.15197	18
	mmu-miR-701-5p	5.15197	18
	mmu-miR-708-3p	5.15197	18
	mmu-miR-7652-3p	5.15197	18
	mmu-miR-301a-5p	4.86575	17
	mmu-miR-3066-5p	4.86575	17
	mmu-miR-337-5p	4.86575	17
	mmu-miR-511-3p	4.86575	17
	mmu-miR-669o-3p	4.86575	17
	novel.23	4.86575	17
	mmu-miR-29a-5p	4.57953	16
	mmu-miR-369-3p	4.57953	16
	mmu-miR-7031-5p	4.57953	16
	mmu-miR-138-2-3p	4.29331	15
	mmu-miR-219a-1-3p	4.29331	15
	mmu-miR-29c-5p	4.29331	15
	mmu-miR-3099-3p	4.29331	15
	mmu-miR-342-5p	4.29331	15
	mmu-miR-377-3p	4.29331	15
	mmu-miR-6939-3p	4.29331	15
	mmu-miR-7035-3p	4.29331	15
	mmu-miR-7648-3p	4.29331	15
	novel.20	4.00709	14
	novel.44	4.00709	14
	novel.49	4.00709	14
	mmu-let-7g-3p	3.72087	13
	mmu-miR-106b-5p	3.72087	13
	mmu-miR-128-1-5p	3.72087	13
	mmu-miR-182-3p	3.72087	13
	mmu-miR-34b-3p	3.72087	13
	mmu-miR-467d-5p	3.72087	13
	mmu-miR-7033-5p	3.72087	13
	novel.51	3.72087	13
	mmu-miR-1982-5p	3.43464	12
	mmu-miR-335-3p	3.43464	12
	mmu-miR-3572-5p	3.43464	12
	mmu-miR-376a-3p	3.43464	12
	mmu-miR-450a-2-3p	3.43464	12
	mmu-miR-5103	3.43464	12
	mmu-miR-676-5p	3.43464	12
	novel.8	3.43464	12
	novel.9	3.43464	12
	novel.15	3.43464	12
	novel.27	3.43464	12
	novel.41	3.43464	12
	mmu-miR-26a-2-3p	3.14842	11
	mmu-miR-30d-3p	3.14842	11
	mmu-miR-365-1-5p	3.14842	11
	mmu-miR-505-5p	3.14842	11
	mmu-miR-5107-3p	3.14842	11
	mmu-miR-5107-5p	3.14842	11
	mmu-miR-6988-3p	3.14842	11
	mmu-miR-7678-5p	3.14842	11
	novel.6	3.14842	11
	novel.10	3.14842	11
	novel.13	3.14842	11
	novel.17	3.14842	11
	novel.18	3.14842	11
	novel.28	3.14842	11
	novel.29	3.14842	11
	novel.30	3.14842	11
	novel.31	3.14842	11
	novel.32	3.14842	11
	novel.33	3.14842	11
	novel.34	3.14842	11
	novel.35	3.14842	11
	novel.36	3.14842	11
	novel.37	3.14842	11
	novel.38	3.14842	11
	novel.47	3.14842	11
	mmu-miR-1197-3p	2.8622	10
	mmu-miR-199b-5p	2.8622	10
	mmu-miR-3085-3p	2.8622	10
	mmu-miR-350-5p	2.8622	10
	mmu-miR-466c-3p	2.8622	10
	mmu-miR-6959-5p	2.8622	10
	mmu-miR-6983-5p	2.8622	10
	mmu-miR-7661-3p	2.8622	10
	mmu-miR-98-3p	2.8622	10
	novel.1	2.8622	10
	novel.2	2.8622	10
	novel.3	2.8622	10
	novel.4	2.8622	10
	novel.5	2.8622	10
	novel.7	2.8622	10
	novel.11	2.8622	10
	novel.16	2.8622	10
	novel.19	2.8622	10
	novel.21	2.8622	10
	novel.22	2.8622	10
	novel.26	2.8622	10
	novel.39	2.8622	10
	novel.42	2.8622	10
	novel.43	2.8622	10
	novel.45	2.8622	10
	novel.46	2.8622	10
	novel.50	2.8622	10
	novel.54	2.8622	10
	mmu-miR-1191a	2.57598	9
	mmu-miR-144-3p	2.57598	9
	mmu-miR-16-1-3p	2.57598	9
	mmu-miR-1938	2.57598	9
	mmu-miR-201-5p	2.57598	9
	mmu-miR-20a-3p	2.57598	9
	mmu-miR-301b-3p	2.57598	9
	mmu-miR-3066-3p	2.57598	9
	mmu-miR-376c-3p	2.57598	9
	mmu-miR-505-3p	2.57598	9
	mmu-miR-5134-5p	2.57598	9
	mmu-miR-669h-5p	2.57598	9
	mmu-miR-6960-5p	2.57598	9
	mmu-miR-7042-3p	2.57598	9
	mmu-miR-7235-3p	2.57598	9
	mmu-miR-7646-5p	2.57598	9
	mmu-miR-7654-5p	2.57598	9
	mmu-miR-8115	2.57598	9
	mmu-miR-1191b-5p	2.28976	8
	mmu-miR-150-3p	2.28976	8
	mmu-miR-187-5p	2.28976	8
	mmu-miR-3070-2-3p	2.28976	8
	mmu-miR-3473g	2.28976	8
	mmu-miR-378d	2.28976	8
	mmu-miR-6236	2.28976	8
	mmu-miR-7009-5p	2.28976	8
	mmu-miR-7115-5p	2.28976	8
	mmu-miR-7212-5p	2.28976	8
	mmu-miR-7677-3p	2.28976	8
	mmu-miR-1249-3p	2.00354	7
	mmu-miR-133b-3p	2.00354	7
	mmu-miR-148b-5p	2.00354	7
	mmu-miR-1927	2.00354	7
	mmu-miR-200b-5p	2.00354	7
	mmu-miR-204-5p	2.00354	7
	mmu-miR-3058-3p	2.00354	7
	mmu-miR-3100-5p	2.00354	7
	mmu-miR-330-5p	2.00354	7
	mmu-miR-467a-5p	2.00354	7
	mmu-miR-6395	2.00354	7
	mmu-miR-675-3p	2.00354	7
	mmu-miR-6913-5p	2.00354	7
	mmu-miR-6934-5p	2.00354	7
	mmu-miR-7658-3p	2.00354	7
	mmu-miR-8090	2.00354	7
	mmu-miR-8099	2.00354	7
	mmu-miR-8112	2.00354	7
	mmu-miR-877-3p	2.00354	7
	mmu-miR-9769-3p	2.00354	7
	mmu-miR-100-3p	1.71732	6
	mmu-miR-1190	1.71732	6
	mmu-miR-188-5p	1.71732	6
	mmu-miR-1945	1.71732	6
	mmu-miR-1948-5p	1.71732	6
	mmu-miR-208b-3p	1.71732	6
	mmu-miR-216a-5p	1.71732	6
	mmu-miR-3060-3p	1.71732	6
	mmu-miR-30b-3p	1.71732	6
	mmu-miR-362-5p	1.71732	6
	mmu-miR-431-3p	1.71732	6
	mmu-miR-455-3p	1.71732	6
	mmu-miR-487b-3p	1.71732	6
	mmu-miR-6900-3p	1.71732	6
	mmu-miR-6938-5p	1.71732	6
	mmu-miR-7014-5p	1.71732	6
	mmu-miR-702-5p	1.71732	6
	mmu-miR-7667-3p	1.71732	6
	mmu-miR-16-2-3p	1.4311	5
	mmu-miR-1947-5p	1.4311	5
	mmu-miR-19b-1-5p	1.4311	5
	mmu-miR-219c-5p	1.4311	5
	mmu-miR-3065-5p	1.4311	5
	mmu-miR-323-3p	1.4311	5
	mmu-miR-329-5p	1.4311	5
	mmu-miR-3473d	1.4311	5
	mmu-miR-466p-3p	1.4311	5
	mmu-miR-485-3p	1.4311	5
	mmu-miR-511-5p	1.4311	5
	mmu-miR-5116	1.4311	5
	mmu-miR-543-5p	1.4311	5
	mmu-miR-673-3p	1.4311	5
	mmu-miR-7060-5p	1.4311	5
	mmu-miR-7075-3p	1.4311	5
	mmu-miR-7091-5p	1.4311	5
	mmu-miR-760-5p	1.4311	5
	mmu-miR-1231-5p	1.14488	4
	mmu-miR-130a-5p	1.14488	4
	mmu-miR-132-5p	1.14488	4
	mmu-miR-212-3p	1.14488	4
	mmu-miR-297a-5p	1.14488	4
	mmu-miR-299a-5p	1.14488	4
	mmu-miR-30c-1-3p	1.14488	4
	mmu-miR-466e-3p	1.14488	4
	mmu-miR-466m-3p	1.14488	4
	mmu-miR-486a-3p	1.14488	4
	mmu-miR-497b	1.14488	4
	mmu-miR-5099	1.14488	4
	mmu-miR-667-3p	1.14488	4
	mmu-miR-669a-5p	1.14488	4
	mmu-miR-669b-5p	1.14488	4
	mmu-miR-6946-5p	1.14488	4
	mmu-miR-6961-5p	1.14488	4
	mmu-miR-6967-3p	1.14488	4
	mmu-miR-6976-5p	1.14488	4
	mmu-miR-6991-5p	1.14488	4
	mmu-miR-7002-5p	1.14488	4
	mmu-miR-7018-3p	1.14488	4
	mmu-miR-7041-5p	1.14488	4
	mmu-miR-7083-3p	1.14488	4
	mmu-let-7f-1-3p	0.858661	3
	mmu-miR-1247-3p	0.858661	3
	mmu-miR-1298-5p	0.858661	3
	mmu-miR-1936	0.858661	3
	mmu-miR-202-3p	0.858661	3
	mmu-miR-3068-5p	0.858661	3
	mmu-miR-31-3p	0.858661	3
	mmu-miR-3102-3p	0.858661	3
	mmu-miR-3110-5p	0.858661	3
	mmu-miR-33-3p	0.858661	3
	mmu-miR-344-3p	0.858661	3
	mmu-miR-375-3p	0.858661	3
	mmu-miR-495-3p	0.858661	3
	mmu-miR-497a-3p	0.858661	3
	mmu-miR-499-5p	0.858661	3
	mmu-miR-501-5p	0.858661	3
	mmu-miR-6924-5p	0.858661	3
	mmu-miR-6935-5p	0.858661	3
	mmu-miR-6989-3p	0.858661	3
	mmu-miR-7006-3p	0.858661	3
	mmu-miR-7015-5p	0.858661	3
	mmu-miR-702-3p	0.858661	3
	mmu-miR-7024-5p	0.858661	3
	mmu-miR-7027-5p	0.858661	3
	mmu-miR-704	0.858661	3
	mmu-miR-7666-3p	0.858661	3
	mmu-miR-8105	0.858661	3
	mmu-miR-1198-3p	0.572441	2
	mmu-miR-135a-5p	0.572441	2
	mmu-miR-141-5p	0.572441	2
	mmu-miR-183-3p	0.572441	2
	mmu-miR-205-3p	0.572441	2
	mmu-miR-3072-3p	0.572441	2
	mmu-miR-3074-5p	0.572441	2
	mmu-miR-3101-5p	0.572441	2
	mmu-miR-3108-5p	0.572441	2
	mmu-miR-338-5p	0.572441	2
	mmu-miR-340-3p	0.572441	2
	mmu-miR-3968	0.572441	2
	mmu-miR-465c-3p	0.572441	2
	mmu-miR-5101	0.572441	2
	mmu-miR-5123	0.572441	2
	mmu-miR-6918-5p	0.572441	2
	mmu-miR-6942-3p	0.572441	2
	mmu-miR-6948-3p	0.572441	2
	mmu-miR-6962-5p	0.572441	2
	mmu-miR-7080-5p	0.572441	2
	mmu-miR-8091	0.572441	2
	mmu-let-7a-2-3p	0.28622	1
	mmu-miR-1188-5p	0.28622	1
	mmu-miR-135b-5p	0.28622	1
	mmu-miR-146a-3p	0.28622	1
	mmu-miR-148a-5p	0.28622	1
	mmu-miR-1843a-3p	0.28622	1
	mmu-miR-190a-5p	0.28622	1
	mmu-miR-1930-3p	0.28622	1
	mmu-miR-1930-5p	0.28622	1
	mmu-miR-26a-1-3p	0.28622	1
	mmu-miR-3076-5p	0.28622	1
	mmu-miR-323-5p	0.28622	1
	mmu-miR-363-3p	0.28622	1
	mmu-miR-450a-1-3p	0.28622	1
	mmu-miR-452-5p	0.28622	1
	mmu-miR-465a-3p	0.28622	1
	mmu-miR-465b-3p	0.28622	1
	mmu-miR-466h-3p	0.28622	1
	mmu-miR-491-3p	0.28622	1
	mmu-miR-5615-3p	0.28622	1
	mmu-miR-574-5p	0.28622	1
	mmu-miR-6418-3p	0.28622	1
	mmu-miR-6967-5p	0.28622	1
	mmu-miR-6996-5p	0.28622	1
	mmu-miR-7679-3p	0.28622	1
	mmu-miR-7b-5p	0.28622	1
	mmu-miR-8102	0.28622	1
	mmu-miR-873a-3p	0.28622	1
	mmu-let-7f-2-3p	0	0
	mmu-miR-101a-5p	0	0
	mmu-miR-101b-5p	0	0
	mmu-miR-101c	0	0
	mmu-miR-103-1-5p	0	0
	mmu-miR-103-2-5p	0	0
	mmu-miR-105	0	0
	mmu-miR-106a-3p	0	0
	mmu-miR-106a-5p	0	0
	mmu-miR-107-5p	0	0
	mmu-miR-1187	0	0
	mmu-miR-1188-3p	0	0
	mmu-miR-1191b-3p	0	0
	mmu-miR-1192	0	0
	mmu-miR-1193-3p	0	0
	mmu-miR-1193-5p	0	0
	mmu-miR-1195	0	0
	mmu-miR-1197-5p	0	0
	mmu-miR-1199-3p	0	0
	mmu-miR-122-3p	0	0
	mmu-miR-1224-3p	0	0
	mmu-miR-1224-5p	0	0
	mmu-miR-124-3p	0	0
	mmu-miR-124-5p	0	0
	mmu-miR-1249-5p	0	0
	mmu-miR-1251-3p	0	0
	mmu-miR-1251-5p	0	0
	mmu-miR-1258-3p	0	0
	mmu-miR-1258-5p	0	0
	mmu-miR-1264-3p	0	0
	mmu-miR-1264-5p	0	0
	mmu-miR-126b-3p	0	0
	mmu-miR-126b-5p	0	0
	mmu-miR-127-5p	0	0
	mmu-miR-128-2-5p	0	0
	mmu-miR-129-1-3p	0	0
	mmu-miR-129-2-3p	0	0
	mmu-miR-1291	0	0
	mmu-miR-1298-3p	0	0
	mmu-miR-129b-3p	0	0
	mmu-miR-1306-5p	0	0
	mmu-miR-130b-5p	0	0
	mmu-miR-130c	0	0
	mmu-miR-133a-5p	0	0
	mmu-miR-133b-5p	0	0
	mmu-miR-133c	0	0
	mmu-miR-134-3p	0	0
	mmu-miR-135a-1-3p	0	0
	mmu-miR-135a-2-3p	0	0
	mmu-miR-135b-3p	0	0
	mmu-miR-137-3p	0	0
	mmu-miR-137-5p	0	0
	mmu-miR-138-1-3p	0	0
	mmu-miR-142b	0	0
	mmu-miR-145b	0	0
	mmu-miR-147-5p	0	0
	mmu-miR-149-3p	0	0
	mmu-miR-153-3p	0	0
	mmu-miR-153-5p	0	0
	mmu-miR-154-3p	0	0
	mmu-miR-155-3p	0	0
	mmu-miR-15a-3p	0	0
	mmu-miR-1668	0	0
	mmu-miR-181a-2-3p	0	0
	mmu-miR-181b-1-3p	0	0
	mmu-miR-181b-2-3p	0	0
	mmu-miR-181d-3p	0	0
	mmu-miR-1839-3p	0	0
	mmu-miR-184-5p	0	0
	mmu-miR-1843b-3p	0	0
	mmu-miR-188-3p	0	0
	mmu-miR-1892	0	0
	mmu-miR-1893	0	0
	mmu-miR-1894-3p	0	0
	mmu-miR-1894-5p	0	0
	mmu-miR-1895	0	0
	mmu-miR-1896	0	0
	mmu-miR-1897-3p	0	0
	mmu-miR-1897-5p	0	0
	mmu-miR-1898	0	0
	mmu-miR-1899	0	0
	mmu-miR-18b-3p	0	0
	mmu-miR-1900	0	0
	mmu-miR-1901	0	0
	mmu-miR-1902	0	0
	mmu-miR-1903	0	0
	mmu-miR-1904	0	0
	mmu-miR-1905	0	0
	mmu-miR-1906	0	0
	mmu-miR-1907	0	0
	mmu-miR-190a-3p	0	0
	mmu-miR-190b-3p	0	0
	mmu-miR-1912-3p	0	0
	mmu-miR-1912-5p	0	0
	mmu-miR-192-3p	0	0
	mmu-miR-1928	0	0
	mmu-miR-1929-3p	0	0
	mmu-miR-1929-5p	0	0
	mmu-miR-1931	0	0
	mmu-miR-1933-3p	0	0
	mmu-miR-1933-5p	0	0
	mmu-miR-193a-3p	0	0
	mmu-miR-194-1-3p	0	0
	mmu-miR-194-2-3p	0	0
	mmu-miR-1941-3p	0	0
	mmu-miR-1941-5p	0	0
	mmu-miR-1942	0	0
	mmu-miR-1943-3p	0	0
	mmu-miR-1946a	0	0
	mmu-miR-1946b	0	0
	mmu-miR-1947-3p	0	0
	mmu-miR-1948-3p	0	0
	mmu-miR-1949	0	0
	mmu-miR-1950	0	0
	mmu-miR-1951	0	0
	mmu-miR-1952	0	0
	mmu-miR-1954	0	0
	mmu-miR-1955-3p	0	0
	mmu-miR-1955-5p	0	0
	mmu-miR-1956	0	0
	mmu-miR-1957a	0	0
	mmu-miR-1957b	0	0
	mmu-miR-1958	0	0
	mmu-miR-195b	0	0
	mmu-miR-1961	0	0
	mmu-miR-1962	0	0
	mmu-miR-1963	0	0
	mmu-miR-1964-5p	0	0
	mmu-miR-1966-3p	0	0
	mmu-miR-1966-5p	0	0
	mmu-miR-1967	0	0
	mmu-miR-1968-3p	0	0
	mmu-miR-1968-5p	0	0
	mmu-miR-1969	0	0
	mmu-miR-196a-1-3p	0	0
	mmu-miR-196a-2-3p	0	0
	mmu-miR-196b-3p	0	0
	mmu-miR-1970	0	0
	mmu-miR-1971	0	0
	mmu-miR-1981-3p	0	0
	mmu-miR-1982-3p	0	0
	mmu-miR-19a-5p	0	0
	mmu-miR-19b-2-5p	0	0
	mmu-miR-1a-1-5p	0	0
	mmu-miR-1a-2-5p	0	0
	mmu-miR-1b-3p	0	0
	mmu-miR-1b-5p	0	0
	mmu-miR-200a-5p	0	0
	mmu-miR-200c-5p	0	0
	mmu-miR-201-3p	0	0
	mmu-miR-202-5p	0	0
	mmu-miR-203-5p	0	0
	mmu-miR-204-3p	0	0
	mmu-miR-206-5p	0	0
	mmu-miR-207	0	0
	mmu-miR-208a-3p	0	0
	mmu-miR-208a-5p	0	0
	mmu-miR-208b-5p	0	0
	mmu-miR-20b-3p	0	0
	mmu-miR-211-3p	0	0
	mmu-miR-211-5p	0	0
	mmu-miR-2136	0	0
	mmu-miR-2139	0	0
	mmu-miR-215-3p	0	0
	mmu-miR-215-5p	0	0
	mmu-miR-216a-3p	0	0
	mmu-miR-216b-3p	0	0
	mmu-miR-216b-5p	0	0
	mmu-miR-216c-3p	0	0
	mmu-miR-216c-5p	0	0
	mmu-miR-217-3p	0	0
	mmu-miR-218-1-3p	0	0
	mmu-miR-218-2-3p	0	0
	mmu-miR-219a-2-3p	0	0
	mmu-miR-219a-5p	0	0
	mmu-miR-219b-3p	0	0
	mmu-miR-219b-5p	0	0
	mmu-miR-219c-3p	0	0
	mmu-miR-21b	0	0
	mmu-miR-21c	0	0
	mmu-miR-224-3p	0	0
	mmu-miR-24-1-5p	0	0
	mmu-miR-24-2-5p	0	0
	mmu-miR-27b-5p	0	0
	mmu-miR-2861	0	0
	mmu-miR-28b	0	0
	mmu-miR-28c	0	0
	mmu-miR-290a-3p	0	0
	mmu-miR-290a-5p	0	0
	mmu-miR-290b-3p	0	0
	mmu-miR-290b-5p	0	0
	mmu-miR-291a-3p	0	0
	mmu-miR-291a-5p	0	0
	mmu-miR-291b-3p	0	0
	mmu-miR-291b-5p	0	0
	mmu-miR-292a-3p	0	0
	mmu-miR-292a-5p	0	0
	mmu-miR-292b-3p	0	0
	mmu-miR-292b-5p	0	0
	mmu-miR-293-3p	0	0
	mmu-miR-293-5p	0	0
	mmu-miR-294-3p	0	0
	mmu-miR-294-5p	0	0
	mmu-miR-295-3p	0	0
	mmu-miR-295-5p	0	0
	mmu-miR-297a-3p	0	0
	mmu-miR-297b-3p	0	0
	mmu-miR-297b-5p	0	0
	mmu-miR-297c-3p	0	0
	mmu-miR-297c-5p	0	0
	mmu-miR-298-3p	0	0
	mmu-miR-299b-3p	0	0
	mmu-miR-299b-5p	0	0
	mmu-miR-29b-2-5p	0	0
	mmu-miR-300-5p	0	0
	mmu-miR-301b-5p	0	0
	mmu-miR-302a-3p	0	0
	mmu-miR-302a-5p	0	0
	mmu-miR-302b-3p	0	0
	mmu-miR-302b-5p	0	0
	mmu-miR-302c-3p	0	0
	mmu-miR-302c-5p	0	0
	mmu-miR-302d-3p	0	0
	mmu-miR-302d-5p	0	0
	mmu-miR-3057-3p	0	0
	mmu-miR-3059-3p	0	0
	mmu-miR-3059-5p	0	0
	mmu-miR-3060-5p	0	0
	mmu-miR-3061-3p	0	0
	mmu-miR-3061-5p	0	0
	mmu-miR-3062-3p	0	0
	mmu-miR-3062-5p	0	0
	mmu-miR-3063-3p	0	0
	mmu-miR-3063-5p	0	0
	mmu-miR-3064-3p	0	0
	mmu-miR-3064-5p	0	0
	mmu-miR-3065-3p	0	0
	mmu-miR-3067-3p	0	0
	mmu-miR-3067-5p	0	0
	mmu-miR-3068-3p	0	0
	mmu-miR-3069-3p	0	0
	mmu-miR-3069-5p	0	0
	mmu-miR-3070-3p	0	0
	mmu-miR-3070-5p	0	0
	mmu-miR-3071-3p	0	0
	mmu-miR-3071-5p	0	0
	mmu-miR-3072-5p	0	0
	mmu-miR-3073a-3p	0	0
	mmu-miR-3073a-5p	0	0
	mmu-miR-3073b-3p	0	0
	mmu-miR-3073b-5p	0	0
	mmu-miR-3074-1-3p	0	0
	mmu-miR-3074-2-3p	0	0
	mmu-miR-3075-3p	0	0
	mmu-miR-3075-5p	0	0
	mmu-miR-3076-3p	0	0
	mmu-miR-3077-3p	0	0
	mmu-miR-3077-5p	0	0
	mmu-miR-3078-3p	0	0
	mmu-miR-3078-5p	0	0
	mmu-miR-3079-3p	0	0
	mmu-miR-3079-5p	0	0
	mmu-miR-3080-3p	0	0
	mmu-miR-3080-5p	0	0
	mmu-miR-3081-3p	0	0
	mmu-miR-3081-5p	0	0
	mmu-miR-3082-3p	0	0
	mmu-miR-3082-5p	0	0
	mmu-miR-3083-3p	0	0
	mmu-miR-3083-5p	0	0
	mmu-miR-3084-3p	0	0
	mmu-miR-3084-5p	0	0
	mmu-miR-3085-5p	0	0
	mmu-miR-3086-3p	0	0
	mmu-miR-3086-5p	0	0
	mmu-miR-3087-3p	0	0
	mmu-miR-3087-5p	0	0
	mmu-miR-3088-3p	0	0
	mmu-miR-3088-5p	0	0
	mmu-miR-3089-3p	0	0
	mmu-miR-3089-5p	0	0
	mmu-miR-3090-3p	0	0
	mmu-miR-3090-5p	0	0
	mmu-miR-3091-3p	0	0
	mmu-miR-3091-5p	0	0
	mmu-miR-3092-3p	0	0
	mmu-miR-3092-5p	0	0
	mmu-miR-3093-3p	0	0
	mmu-miR-3093-5p	0	0
	mmu-miR-3094-3p	0	0
	mmu-miR-3094-5p	0	0
	mmu-miR-3095-5p	0	0
	mmu-miR-3097-3p	0	0
	mmu-miR-3097-5p	0	0
	mmu-miR-3098-3p	0	0
	mmu-miR-3098-5p	0	0
	mmu-miR-3099-5p	0	0
	mmu-miR-30f	0	0
	mmu-miR-3100-3p	0	0
	mmu-miR-3101-3p	0	0
	mmu-miR-3102-3p.2-3p	0	0
	mmu-miR-3102-5p	0	0
	mmu-miR-3102-5p.2-5p	0	0
	mmu-miR-3103-3p	0	0
	mmu-miR-3103-5p	0	0
	mmu-miR-3104-3p	0	0
	mmu-miR-3104-5p	0	0
	mmu-miR-3105-3p	0	0
	mmu-miR-3105-5p	0	0
	mmu-miR-3106-3p	0	0
	mmu-miR-3106-5p	0	0
	mmu-miR-3108-3p	0	0
	mmu-miR-3109-3p	0	0
	mmu-miR-3109-5p	0	0
	mmu-miR-3110-3p	0	0
	mmu-miR-3112-3p	0	0
	mmu-miR-3112-5p	0	0
	mmu-miR-3113-3p	0	0
	mmu-miR-3113-5p	0	0
	mmu-miR-3154	0	0
	mmu-miR-32-3p	0	0
	mmu-miR-320-5p	0	0
	mmu-miR-325-3p	0	0
	mmu-miR-325-5p	0	0
	mmu-miR-326-5p	0	0
	mmu-miR-327	0	0
	mmu-miR-328-5p	0	0
	mmu-miR-33-5p	0	0
	mmu-miR-330-3p	0	0
	mmu-miR-331-5p	0	0
	mmu-miR-339-3p	0	0
	mmu-miR-341-5p	0	0
	mmu-miR-343	0	0
	mmu-miR-344-5p	0	0
	mmu-miR-344b-3p	0	0
	mmu-miR-344b-5p	0	0
	mmu-miR-344c-3p	0	0
	mmu-miR-344c-5p	0	0
	mmu-miR-344d-1-5p	0	0
	mmu-miR-344d-2-5p	0	0
	mmu-miR-344d-3-5p	0	0
	mmu-miR-344d-3p	0	0
	mmu-miR-344e-3p	0	0
	mmu-miR-344e-5p	0	0
	mmu-miR-344f-3p	0	0
	mmu-miR-344f-5p	0	0
	mmu-miR-344g-3p	0	0
	mmu-miR-344g-5p	0	0
	mmu-miR-344h-3p	0	0
	mmu-miR-344h-5p	0	0
	mmu-miR-344i	0	0
	mmu-miR-346-3p	0	0
	mmu-miR-346-5p	0	0
	mmu-miR-3470a	0	0
	mmu-miR-3470b	0	0
	mmu-miR-3471	0	0
	mmu-miR-3472	0	0
	mmu-miR-3473a	0	0
	mmu-miR-3473b	0	0
	mmu-miR-3473c	0	0
	mmu-miR-3473e	0	0
	mmu-miR-3473f	0	0
	mmu-miR-3475-3p	0	0
	mmu-miR-3475-5p	0	0
	mmu-miR-34a-3p	0	0
	mmu-miR-34b-5p	0	0
	mmu-miR-3544-3p	0	0
	mmu-miR-3544-5p	0	0
	mmu-miR-3547-3p	0	0
	mmu-miR-3547-5p	0	0
	mmu-miR-3552	0	0
	mmu-miR-3569-3p	0	0
	mmu-miR-3569-5p	0	0
	mmu-miR-3572-3p	0	0
	mmu-miR-3618-3p	0	0
	mmu-miR-3618-5p	0	0
	mmu-miR-3620-3p	0	0
	mmu-miR-3620-5p	0	0
	mmu-miR-363-5p	0	0
	mmu-miR-367-3p	0	0
	mmu-miR-367-5p	0	0
	mmu-miR-370-5p	0	0
	mmu-miR-374b-3p	0	0
	mmu-miR-374c-3p	0	0
	mmu-miR-374c-5p	0	0
	mmu-miR-375-5p	0	0
	mmu-miR-376a-5p	0	0
	mmu-miR-376c-5p	0	0
	mmu-miR-377-5p	0	0
	mmu-miR-379-3p	0	0
	mmu-miR-380-3p	0	0
	mmu-miR-380-5p	0	0
	mmu-miR-381-5p	0	0
	mmu-miR-382-3p	0	0
	mmu-miR-383-3p	0	0
	mmu-miR-383-5p	0	0
	mmu-miR-384-3p	0	0
	mmu-miR-384-5p	0	0
	mmu-miR-3960	0	0
	mmu-miR-3961	0	0
	mmu-miR-3962	0	0
	mmu-miR-3963	0	0
	mmu-miR-3964	0	0
	mmu-miR-3965	0	0
	mmu-miR-3966	0	0
	mmu-miR-3967	0	0
	mmu-miR-3969	0	0
	mmu-miR-3970	0	0
	mmu-miR-3971	0	0
	mmu-miR-409-5p	0	0
	mmu-miR-410-3p	0	0
	mmu-miR-410-5p	0	0
	mmu-miR-411-3p	0	0
	mmu-miR-412-3p	0	0
	mmu-miR-412-5p	0	0
	mmu-miR-421-5p	0	0
	mmu-miR-429-5p	0	0
	mmu-miR-432	0	0
	mmu-miR-433-3p	0	0
	mmu-miR-433-5p	0	0
	mmu-miR-448-3p	0	0
	mmu-miR-448-5p	0	0
	mmu-miR-449a-3p	0	0
	mmu-miR-449b	0	0
	mmu-miR-449c-3p	0	0
	mmu-miR-450a-5p	0	0
	mmu-miR-451b	0	0
	mmu-miR-452-3p	0	0
	mmu-miR-453	0	0
	mmu-miR-463-3p	0	0
	mmu-miR-463-5p	0	0
	mmu-miR-465a-5p	0	0
	mmu-miR-465b-5p	0	0
	mmu-miR-465c-5p	0	0
	mmu-miR-465d-3p	0	0
	mmu-miR-465d-5p	0	0
	mmu-miR-466a-3p	0	0
	mmu-miR-466a-5p	0	0
	mmu-miR-466b-5p	0	0
	mmu-miR-466c-5p	0	0
	mmu-miR-466d-5p	0	0
	mmu-miR-466e-5p	0	0
	mmu-miR-466f	0	0
	mmu-miR-466f-3p	0	0
	mmu-miR-466f-5p	0	0
	mmu-miR-466g	0	0
	mmu-miR-466h-5p	0	0
	mmu-miR-466i-3p	0	0
	mmu-miR-466i-5p	0	0
	mmu-miR-466j	0	0
	mmu-miR-466k	0	0
	mmu-miR-466l-3p	0	0
	mmu-miR-466l-5p	0	0
	mmu-miR-466m-5p	0	0
	mmu-miR-466n-3p	0	0
	mmu-miR-466n-5p	0	0
	mmu-miR-466o-3p	0	0
	mmu-miR-466o-5p	0	0
	mmu-miR-466p-5p	0	0
	mmu-miR-466q	0	0
	mmu-miR-467a-3p	0	0
	mmu-miR-467b-3p	0	0
	mmu-miR-467b-5p	0	0
	mmu-miR-467c-3p	0	0
	mmu-miR-467d-3p	0	0
	mmu-miR-467e-3p	0	0
	mmu-miR-467f	0	0
	mmu-miR-467g	0	0
	mmu-miR-467h	0	0
	mmu-miR-468-3p	0	0
	mmu-miR-468-5p	0	0
	mmu-miR-470-3p	0	0
	mmu-miR-470-5p	0	0
	mmu-miR-471-3p	0	0
	mmu-miR-471-5p	0	0
	mmu-miR-483-3p	0	0
	mmu-miR-486b-3p	0	0
	mmu-miR-487b-5p	0	0
	mmu-miR-488-3p	0	0
	mmu-miR-488-5p	0	0
	mmu-miR-489-3p	0	0
	mmu-miR-489-5p	0	0
	mmu-miR-490-3p	0	0
	mmu-miR-490-5p	0	0
	mmu-miR-493-3p	0	0
	mmu-miR-493-5p	0	0
	mmu-miR-494-5p	0	0
	mmu-miR-495-5p	0	0
	mmu-miR-496a-3p	0	0
	mmu-miR-496a-5p	0	0
	mmu-miR-496b	0	0
	mmu-miR-499-3p	0	0
	mmu-miR-500-5p	0	0
	mmu-miR-504-3p	0	0
	mmu-miR-504-5p	0	0
	mmu-miR-5046	0	0
	mmu-miR-509-3p	0	0
	mmu-miR-509-5p	0	0
	mmu-miR-5098	0	0
	mmu-miR-5100	0	0
	mmu-miR-5104	0	0
	mmu-miR-5106	0	0
	mmu-miR-5108	0	0
	mmu-miR-5110	0	0
	mmu-miR-5112	0	0
	mmu-miR-5113	0	0
	mmu-miR-5118	0	0
	mmu-miR-5119	0	0
	mmu-miR-5120	0	0
	mmu-miR-5121	0	0
	mmu-miR-5122	0	0
	mmu-miR-5124a	0	0
	mmu-miR-5124b	0	0
	mmu-miR-5125	0	0
	mmu-miR-5126	0	0
	mmu-miR-5127	0	0
	mmu-miR-5128	0	0
	mmu-miR-5129-3p	0	0
	mmu-miR-5129-5p	0	0
	mmu-miR-5130	0	0
	mmu-miR-5131	0	0
	mmu-miR-5132-3p	0	0
	mmu-miR-5132-5p	0	0
	mmu-miR-5133	0	0
	mmu-miR-5134-3p	0	0
	mmu-miR-5135	0	0
	mmu-miR-5136	0	0
	mmu-miR-539-3p	0	0
	mmu-miR-539-5p	0	0
	mmu-miR-540-5p	0	0
	mmu-miR-541-3p	0	0
	mmu-miR-543-3p	0	0
	mmu-miR-544-3p	0	0
	mmu-miR-544-5p	0	0
	mmu-miR-546	0	0
	mmu-miR-547-5p	0	0
	mmu-miR-551b-3p	0	0
	mmu-miR-551b-5p	0	0
	mmu-miR-5615-5p	0	0
	mmu-miR-5616-3p	0	0
	mmu-miR-5616-5p	0	0
	mmu-miR-5617-3p	0	0
	mmu-miR-5617-5p	0	0
	mmu-miR-5618-3p	0	0
	mmu-miR-5618-5p	0	0
	mmu-miR-5619-3p	0	0
	mmu-miR-5619-5p	0	0
	mmu-miR-5620-3p	0	0
	mmu-miR-5620-5p	0	0
	mmu-miR-5621-3p	0	0
	mmu-miR-5621-5p	0	0
	mmu-miR-5622-3p	0	0
	mmu-miR-5622-5p	0	0
	mmu-miR-5623-3p	0	0
	mmu-miR-5623-5p	0	0
	mmu-miR-5624-3p	0	0
	mmu-miR-5624-5p	0	0
	mmu-miR-5625-3p	0	0
	mmu-miR-5625-5p	0	0
	mmu-miR-5626-3p	0	0
	mmu-miR-5626-5p	0	0
	mmu-miR-5627-3p	0	0
	mmu-miR-5627-5p	0	0
	mmu-miR-568	0	0
	mmu-miR-5709-3p	0	0
	mmu-miR-5709-5p	0	0
	mmu-miR-5710	0	0
	mmu-miR-582-5p	0	0
	mmu-miR-592-3p	0	0
	mmu-miR-592-5p	0	0
	mmu-miR-598-3p	0	0
	mmu-miR-598-5p	0	0
	mmu-miR-599	0	0
	mmu-miR-615-5p	0	0
	mmu-miR-6237	0	0
	mmu-miR-6238	0	0
	mmu-miR-6239	0	0
	mmu-miR-6240	0	0
	mmu-miR-6241	0	0
	mmu-miR-6244	0	0
	mmu-miR-6335	0	0
	mmu-miR-6336	0	0
	mmu-miR-6337	0	0
	mmu-miR-6338	0	0
	mmu-miR-6339	0	0
	mmu-miR-6340	0	0
	mmu-miR-6341	0	0
	mmu-miR-6342	0	0
	mmu-miR-6343	0	0
	mmu-miR-6344	0	0
	mmu-miR-6345	0	0
	mmu-miR-6346	0	0
	mmu-miR-6347	0	0
	mmu-miR-6348	0	0
	mmu-miR-6349	0	0
	mmu-miR-6350	0	0
	mmu-miR-6351	0	0
	mmu-miR-6352	0	0
	mmu-miR-6353	0	0
	mmu-miR-6354	0	0
	mmu-miR-6355	0	0
	mmu-miR-6356	0	0
	mmu-miR-6357	0	0
	mmu-miR-6358	0	0
	mmu-miR-6359	0	0
	mmu-miR-6360	0	0
	mmu-miR-6361	0	0
	mmu-miR-6362	0	0
	mmu-miR-6363	0	0
	mmu-miR-6364	0	0
	mmu-miR-6365	0	0
	mmu-miR-6366	0	0
	mmu-miR-6367	0	0
	mmu-miR-6368	0	0
	mmu-miR-6369	0	0
	mmu-miR-6370	0	0
	mmu-miR-6371	0	0
	mmu-miR-6372	0	0
	mmu-miR-6373	0	0
	mmu-miR-6374	0	0
	mmu-miR-6375	0	0
	mmu-miR-6376	0	0
	mmu-miR-6377	0	0
	mmu-miR-6378	0	0
	mmu-miR-6379	0	0
	mmu-miR-6380	0	0
	mmu-miR-6381	0	0
	mmu-miR-6382	0	0
	mmu-miR-6383	0	0
	mmu-miR-6384	0	0
	mmu-miR-6385	0	0
	mmu-miR-6386	0	0
	mmu-miR-6387	0	0
	mmu-miR-6388	0	0
	mmu-miR-6389	0	0
	mmu-miR-6390	0	0
	mmu-miR-6391	0	0
	mmu-miR-6392-3p	0	0
	mmu-miR-6392-5p	0	0
	mmu-miR-6393	0	0
	mmu-miR-6394	0	0
	mmu-miR-6396	0	0
	mmu-miR-6397	0	0
	mmu-miR-6398	0	0
	mmu-miR-6399	0	0
	mmu-miR-6400	0	0
	mmu-miR-6401	0	0
	mmu-miR-6402	0	0
	mmu-miR-6403	0	0
	mmu-miR-6404	0	0
	mmu-miR-6405	0	0
	mmu-miR-6406	0	0
	mmu-miR-6407	0	0
	mmu-miR-6408	0	0
	mmu-miR-6409	0	0
	mmu-miR-6410	0	0
	mmu-miR-6411	0	0
	mmu-miR-6412	0	0
	mmu-miR-6413	0	0
	mmu-miR-6414	0	0
	mmu-miR-6415	0	0
	mmu-miR-6416-3p	0	0
	mmu-miR-6416-5p	0	0
	mmu-miR-6417	0	0
	mmu-miR-6418-5p	0	0
	mmu-miR-6419	0	0
	mmu-miR-6420	0	0
	mmu-miR-6481	0	0
	mmu-miR-6516-3p	0	0
	mmu-miR-6516-5p	0	0
	mmu-miR-652-5p	0	0
	mmu-miR-653-3p	0	0
	mmu-miR-653-5p	0	0
	mmu-miR-6537-3p	0	0
	mmu-miR-6537-5p	0	0
	mmu-miR-6539	0	0
	mmu-miR-654-3p	0	0
	mmu-miR-654-5p	0	0
	mmu-miR-6540-3p	0	0
	mmu-miR-6540-5p	0	0
	mmu-miR-6541	0	0
	mmu-miR-6546-3p	0	0
	mmu-miR-6546-5p	0	0
	mmu-miR-665-5p	0	0
	mmu-miR-666-3p	0	0
	mmu-miR-666-5p	0	0
	mmu-miR-667-5p	0	0
	mmu-miR-668-3p	0	0
	mmu-miR-668-5p	0	0
	mmu-miR-669a-3-3p	0	0
	mmu-miR-669b-3p	0	0
	mmu-miR-669c-3p	0	0
	mmu-miR-669d-2-3p	0	0
	mmu-miR-669d-3p	0	0
	mmu-miR-669d-5p	0	0
	mmu-miR-669e-3p	0	0
	mmu-miR-669e-5p	0	0
	mmu-miR-669f-3p	0	0
	mmu-miR-669f-5p	0	0
	mmu-miR-669g	0	0
	mmu-miR-669h-3p	0	0
	mmu-miR-669i	0	0
	mmu-miR-669j	0	0
	mmu-miR-669k-3p	0	0
	mmu-miR-669k-5p	0	0
	mmu-miR-669l-3p	0	0
	mmu-miR-669l-5p	0	0
	mmu-miR-669m-3p	0	0
	mmu-miR-669m-5p	0	0
	mmu-miR-669n	0	0
	mmu-miR-669o-5p	0	0
	mmu-miR-669p-3p	0	0
	mmu-miR-669p-5p	0	0
	mmu-miR-670-3p	0	0
	mmu-miR-670-5p	0	0
	mmu-miR-6715-3p	0	0
	mmu-miR-6715-5p	0	0
	mmu-miR-672-3p	0	0
	mmu-miR-672-5p	0	0
	mmu-miR-675-5p	0	0
	mmu-miR-6769b-3p	0	0
	mmu-miR-6769b-5p	0	0
	mmu-miR-677-3p	0	0
	mmu-miR-677-5p	0	0
	mmu-miR-678	0	0
	mmu-miR-679-3p	0	0
	mmu-miR-679-5p	0	0
	mmu-miR-680	0	0
	mmu-miR-681	0	0
	mmu-miR-682	0	0
	mmu-miR-683	0	0
	mmu-miR-684	0	0
	mmu-miR-686	0	0
	mmu-miR-687	0	0
	mmu-miR-688	0	0
	mmu-miR-6896-3p	0	0
	mmu-miR-6896-5p	0	0
	mmu-miR-6897-3p	0	0
	mmu-miR-6897-5p	0	0
	mmu-miR-6898-3p	0	0
	mmu-miR-6898-5p	0	0
	mmu-miR-6899-3p	0	0
	mmu-miR-6899-5p	0	0
	mmu-miR-690	0	0
	mmu-miR-6900-5p	0	0
	mmu-miR-6901-3p	0	0
	mmu-miR-6901-5p	0	0
	mmu-miR-6902-3p	0	0
	mmu-miR-6902-5p	0	0
	mmu-miR-6903-3p	0	0
	mmu-miR-6903-5p	0	0
	mmu-miR-6904-3p	0	0
	mmu-miR-6904-5p	0	0
	mmu-miR-6905-3p	0	0
	mmu-miR-6905-5p	0	0
	mmu-miR-6906-3p	0	0
	mmu-miR-6906-5p	0	0
	mmu-miR-6907-3p	0	0
	mmu-miR-6907-5p	0	0
	mmu-miR-6908-3p	0	0
	mmu-miR-6908-5p	0	0
	mmu-miR-6909-3p	0	0
	mmu-miR-6909-5p	0	0
	mmu-miR-691	0	0
	mmu-miR-6910-3p	0	0
	mmu-miR-6910-5p	0	0
	mmu-miR-6911-3p	0	0
	mmu-miR-6911-5p	0	0
	mmu-miR-6912-3p	0	0
	mmu-miR-6912-5p	0	0
	mmu-miR-6913-3p	0	0
	mmu-miR-6914-3p	0	0
	mmu-miR-6914-5p	0	0
	mmu-miR-6915-3p	0	0
	mmu-miR-6915-5p	0	0
	mmu-miR-6916-3p	0	0
	mmu-miR-6916-5p	0	0
	mmu-miR-6917-3p	0	0
	mmu-miR-6917-5p	0	0
	mmu-miR-6918-3p	0	0
	mmu-miR-6919-3p	0	0
	mmu-miR-6919-5p	0	0
	mmu-miR-692	0	0
	mmu-miR-6920-3p	0	0
	mmu-miR-6920-5p	0	0
	mmu-miR-6921-3p	0	0
	mmu-miR-6921-5p	0	0
	mmu-miR-6922-3p	0	0
	mmu-miR-6922-5p	0	0
	mmu-miR-6923-3p	0	0
	mmu-miR-6923-5p	0	0
	mmu-miR-6924-3p	0	0
	mmu-miR-6925-3p	0	0
	mmu-miR-6925-5p	0	0
	mmu-miR-6926-3p	0	0
	mmu-miR-6926-5p	0	0
	mmu-miR-6927-3p	0	0
	mmu-miR-6927-5p	0	0
	mmu-miR-6928-3p	0	0
	mmu-miR-6928-5p	0	0
	mmu-miR-6929-3p	0	0
	mmu-miR-6929-5p	0	0
	mmu-miR-693-3p	0	0
	mmu-miR-693-5p	0	0
	mmu-miR-6930-3p	0	0
	mmu-miR-6930-5p	0	0
	mmu-miR-6931-3p	0	0
	mmu-miR-6931-5p	0	0
	mmu-miR-6932-3p	0	0
	mmu-miR-6932-5p	0	0
	mmu-miR-6933-3p	0	0
	mmu-miR-6933-5p	0	0
	mmu-miR-6934-3p	0	0
	mmu-miR-6935-3p	0	0
	mmu-miR-6936-3p	0	0
	mmu-miR-6936-5p	0	0
	mmu-miR-6937-3p	0	0
	mmu-miR-6937-5p	0	0
	mmu-miR-6938-3p	0	0
	mmu-miR-6939-5p	0	0
	mmu-miR-694	0	0
	mmu-miR-6940-3p	0	0
	mmu-miR-6940-5p	0	0
	mmu-miR-6941-3p	0	0
	mmu-miR-6941-5p	0	0
	mmu-miR-6942-5p	0	0
	mmu-miR-6943-3p	0	0
	mmu-miR-6943-5p	0	0
	mmu-miR-6944-5p	0	0
	mmu-miR-6945-3p	0	0
	mmu-miR-6945-5p	0	0
	mmu-miR-6946-3p	0	0
	mmu-miR-6947-3p	0	0
	mmu-miR-6947-5p	0	0
	mmu-miR-6948-5p	0	0
	mmu-miR-6949-3p	0	0
	mmu-miR-6949-5p	0	0
	mmu-miR-695	0	0
	mmu-miR-6950-3p	0	0
	mmu-miR-6950-5p	0	0
	mmu-miR-6951-3p	0	0
	mmu-miR-6951-5p	0	0
	mmu-miR-6952-3p	0	0
	mmu-miR-6952-5p	0	0
	mmu-miR-6953-3p	0	0
	mmu-miR-6953-5p	0	0
	mmu-miR-6954-3p	0	0
	mmu-miR-6954-5p	0	0
	mmu-miR-6955-3p	0	0
	mmu-miR-6955-5p	0	0
	mmu-miR-6956-5p	0	0
	mmu-miR-6957-3p	0	0
	mmu-miR-6957-5p	0	0
	mmu-miR-6958-3p	0	0
	mmu-miR-6958-5p	0	0
	mmu-miR-6959-3p	0	0
	mmu-miR-6960-3p	0	0
	mmu-miR-6961-3p	0	0
	mmu-miR-6962-3p	0	0
	mmu-miR-6963-3p	0	0
	mmu-miR-6963-5p	0	0
	mmu-miR-6964-3p	0	0
	mmu-miR-6964-5p	0	0
	mmu-miR-6965-3p	0	0
	mmu-miR-6965-5p	0	0
	mmu-miR-6966-3p	0	0
	mmu-miR-6966-5p	0	0
	mmu-miR-6968-3p	0	0
	mmu-miR-6968-5p	0	0
	mmu-miR-6969-3p	0	0
	mmu-miR-6969-5p	0	0
	mmu-miR-697	0	0
	mmu-miR-6970-3p	0	0
	mmu-miR-6970-5p	0	0
	mmu-miR-6971-3p	0	0
	mmu-miR-6971-5p	0	0
	mmu-miR-6972-3p	0	0
	mmu-miR-6972-5p	0	0
	mmu-miR-6973a-3p	0	0
	mmu-miR-6973a-5p	0	0
	mmu-miR-6973b-3p	0	0
	mmu-miR-6973b-5p	0	0
	mmu-miR-6974-3p	0	0
	mmu-miR-6974-5p	0	0
	mmu-miR-6975-3p	0	0
	mmu-miR-6975-5p	0	0
	mmu-miR-6976-3p	0	0
	mmu-miR-6977-3p	0	0
	mmu-miR-6977-5p	0	0
	mmu-miR-6978-3p	0	0
	mmu-miR-6978-5p	0	0
	mmu-miR-6979-3p	0	0
	mmu-miR-6979-5p	0	0
	mmu-miR-698-3p	0	0
	mmu-miR-698-5p	0	0
	mmu-miR-6980-3p	0	0
	mmu-miR-6980-5p	0	0
	mmu-miR-6981-3p	0	0
	mmu-miR-6981-5p	0	0
	mmu-miR-6982-3p	0	0
	mmu-miR-6982-5p	0	0
	mmu-miR-6983-3p	0	0
	mmu-miR-6984-3p	0	0
	mmu-miR-6984-5p	0	0
	mmu-miR-6985-3p	0	0
	mmu-miR-6985-5p	0	0
	mmu-miR-6986-3p	0	0
	mmu-miR-6986-5p	0	0
	mmu-miR-6987-3p	0	0
	mmu-miR-6987-5p	0	0
	mmu-miR-6988-5p	0	0
	mmu-miR-6989-5p	0	0
	mmu-miR-6990-3p	0	0
	mmu-miR-6990-5p	0	0
	mmu-miR-6991-3p	0	0
	mmu-miR-6992-3p	0	0
	mmu-miR-6992-5p	0	0
	mmu-miR-6993-3p	0	0
	mmu-miR-6993-5p	0	0
	mmu-miR-6994-3p	0	0
	mmu-miR-6994-5p	0	0
	mmu-miR-6995-3p	0	0
	mmu-miR-6995-5p	0	0
	mmu-miR-6996-3p	0	0
	mmu-miR-6997-3p	0	0
	mmu-miR-6997-5p	0	0
	mmu-miR-6998-3p	0	0
	mmu-miR-6998-5p	0	0
	mmu-miR-6999-3p	0	0
	mmu-miR-6999-5p	0	0
	mmu-miR-7000-3p	0	0
	mmu-miR-7000-5p	0	0
	mmu-miR-7001-3p	0	0
	mmu-miR-7001-5p	0	0
	mmu-miR-7002-3p	0	0
	mmu-miR-7003-3p	0	0
	mmu-miR-7003-5p	0	0
	mmu-miR-7004-3p	0	0
	mmu-miR-7004-5p	0	0
	mmu-miR-7005-3p	0	0
	mmu-miR-7005-5p	0	0
	mmu-miR-7006-5p	0	0
	mmu-miR-7007-3p	0	0
	mmu-miR-7007-5p	0	0
	mmu-miR-7008-3p	0	0
	mmu-miR-7008-5p	0	0
	mmu-miR-7009-3p	0	0
	mmu-miR-701-3p	0	0
	mmu-miR-7010-3p	0	0
	mmu-miR-7010-5p	0	0
	mmu-miR-7011-3p	0	0
	mmu-miR-7011-5p	0	0
	mmu-miR-7012-3p	0	0
	mmu-miR-7012-5p	0	0
	mmu-miR-7013-3p	0	0
	mmu-miR-7013-5p	0	0
	mmu-miR-7014-3p	0	0
	mmu-miR-7015-3p	0	0
	mmu-miR-7016-3p	0	0
	mmu-miR-7016-5p	0	0
	mmu-miR-7017-3p	0	0
	mmu-miR-7017-5p	0	0
	mmu-miR-7018-5p	0	0
	mmu-miR-7019-3p	0	0
	mmu-miR-7019-5p	0	0
	mmu-miR-7020-3p	0	0
	mmu-miR-7020-5p	0	0
	mmu-miR-7021-3p	0	0
	mmu-miR-7021-5p	0	0
	mmu-miR-7022-3p	0	0
	mmu-miR-7022-5p	0	0
	mmu-miR-7023-3p	0	0
	mmu-miR-7023-5p	0	0
	mmu-miR-7024-3p	0	0
	mmu-miR-7025-3p	0	0
	mmu-miR-7025-5p	0	0
	mmu-miR-7026-3p	0	0
	mmu-miR-7026-5p	0	0
	mmu-miR-7027-3p	0	0
	mmu-miR-7028-3p	0	0
	mmu-miR-7028-5p	0	0
	mmu-miR-7029-3p	0	0
	mmu-miR-7029-5p	0	0
	mmu-miR-703	0	0
	mmu-miR-7030-3p	0	0
	mmu-miR-7030-5p	0	0
	mmu-miR-7031-3p	0	0
	mmu-miR-7032-3p	0	0
	mmu-miR-7032-5p	0	0
	mmu-miR-7033-3p	0	0
	mmu-miR-7034-3p	0	0
	mmu-miR-7034-5p	0	0
	mmu-miR-7035-5p	0	0
	mmu-miR-7036a-3p	0	0
	mmu-miR-7036a-5p	0	0
	mmu-miR-7036b-3p	0	0
	mmu-miR-7036b-5p	0	0
	mmu-miR-7037-3p	0	0
	mmu-miR-7037-5p	0	0
	mmu-miR-7038-3p	0	0
	mmu-miR-7038-5p	0	0
	mmu-miR-7039-3p	0	0
	mmu-miR-7039-5p	0	0
	mmu-miR-7040-3p	0	0
	mmu-miR-7040-5p	0	0
	mmu-miR-7041-3p	0	0
	mmu-miR-7042-5p	0	0
	mmu-miR-7043-3p	0	0
	mmu-miR-7043-5p	0	0
	mmu-miR-7044-3p	0	0
	mmu-miR-7044-5p	0	0
	mmu-miR-7045-3p	0	0
	mmu-miR-7045-5p	0	0
	mmu-miR-7046-3p	0	0
	mmu-miR-7046-5p	0	0
	mmu-miR-7047-3p	0	0
	mmu-miR-7047-5p	0	0
	mmu-miR-7048-3p	0	0
	mmu-miR-7048-5p	0	0
	mmu-miR-7049-3p	0	0
	mmu-miR-7049-5p	0	0
	mmu-miR-705	0	0
	mmu-miR-7050-3p	0	0
	mmu-miR-7050-5p	0	0
	mmu-miR-7051-3p	0	0
	mmu-miR-7051-5p	0	0
	mmu-miR-7052-3p	0	0
	mmu-miR-7052-5p	0	0
	mmu-miR-7053-3p	0	0
	mmu-miR-7053-5p	0	0
	mmu-miR-7054-3p	0	0
	mmu-miR-7054-5p	0	0
	mmu-miR-7055-3p	0	0
	mmu-miR-7055-5p	0	0
	mmu-miR-7056-3p	0	0
	mmu-miR-7056-5p	0	0
	mmu-miR-7057-3p	0	0
	mmu-miR-7057-5p	0	0
	mmu-miR-7058-3p	0	0
	mmu-miR-7058-5p	0	0
	mmu-miR-7059-3p	0	0
	mmu-miR-7059-5p	0	0
	mmu-miR-706	0	0
	mmu-miR-7060-3p	0	0
	mmu-miR-7061-3p	0	0
	mmu-miR-7061-5p	0	0
	mmu-miR-7062-3p	0	0
	mmu-miR-7062-5p	0	0
	mmu-miR-7063-3p	0	0
	mmu-miR-7063-5p	0	0
	mmu-miR-7064-3p	0	0
	mmu-miR-7064-5p	0	0
	mmu-miR-7065-3p	0	0
	mmu-miR-7065-5p	0	0
	mmu-miR-7066-3p	0	0
	mmu-miR-7066-5p	0	0
	mmu-miR-7067-3p	0	0
	mmu-miR-7067-5p	0	0
	mmu-miR-7069-3p	0	0
	mmu-miR-7069-5p	0	0
	mmu-miR-707	0	0
	mmu-miR-7070-3p	0	0
	mmu-miR-7070-5p	0	0
	mmu-miR-7071-3p	0	0
	mmu-miR-7071-5p	0	0
	mmu-miR-7072-3p	0	0
	mmu-miR-7072-5p	0	0
	mmu-miR-7073-3p	0	0
	mmu-miR-7073-5p	0	0
	mmu-miR-7074-3p	0	0
	mmu-miR-7074-5p	0	0
	mmu-miR-7075-5p	0	0
	mmu-miR-7076-3p	0	0
	mmu-miR-7076-5p	0	0
	mmu-miR-7077-3p	0	0
	mmu-miR-7077-5p	0	0
	mmu-miR-7078-3p	0	0
	mmu-miR-7078-5p	0	0
	mmu-miR-7079-3p	0	0
	mmu-miR-7079-5p	0	0
	mmu-miR-7080-3p	0	0
	mmu-miR-7081-3p	0	0
	mmu-miR-7081-5p	0	0
	mmu-miR-7082-3p	0	0
	mmu-miR-7082-5p	0	0
	mmu-miR-7084-3p	0	0
	mmu-miR-7084-5p	0	0
	mmu-miR-7085-3p	0	0
	mmu-miR-7085-5p	0	0
	mmu-miR-7086-3p	0	0
	mmu-miR-7086-5p	0	0
	mmu-miR-7087-3p	0	0
	mmu-miR-7087-5p	0	0
	mmu-miR-7088-3p	0	0
	mmu-miR-7088-5p	0	0
	mmu-miR-7089-3p	0	0
	mmu-miR-7089-5p	0	0
	mmu-miR-709	0	0
	mmu-miR-7090-3p	0	0
	mmu-miR-7090-5p	0	0
	mmu-miR-7091-3p	0	0
	mmu-miR-7092-3p	0	0
	mmu-miR-7092-5p	0	0
	mmu-miR-7093-3p	0	0
	mmu-miR-7093-5p	0	0
	mmu-miR-7094-1-5p	0	0
	mmu-miR-7094-3p	0	0
	mmu-miR-7094b-2-5p	0	0
	mmu-miR-710	0	0
	mmu-miR-711	0	0
	mmu-miR-7115-3p	0	0
	mmu-miR-7116-3p	0	0
	mmu-miR-7116-5p	0	0
	mmu-miR-7117-3p	0	0
	mmu-miR-7117-5p	0	0
	mmu-miR-7118-3p	0	0
	mmu-miR-7118-5p	0	0
	mmu-miR-7119-3p	0	0
	mmu-miR-7119-5p	0	0
	mmu-miR-713	0	0
	mmu-miR-717	0	0
	mmu-miR-718	0	0
	mmu-miR-719	0	0
	mmu-miR-721	0	0
	mmu-miR-7210-3p	0	0
	mmu-miR-7210-5p	0	0
	mmu-miR-7211-3p	0	0
	mmu-miR-7211-5p	0	0
	mmu-miR-7212-3p	0	0
	mmu-miR-7213-3p	0	0
	mmu-miR-7213-5p	0	0
	mmu-miR-7214-3p	0	0
	mmu-miR-7214-5p	0	0
	mmu-miR-7215-3p	0	0
	mmu-miR-7215-5p	0	0
	mmu-miR-7216-3p	0	0
	mmu-miR-7216-5p	0	0
	mmu-miR-7217-3p	0	0
	mmu-miR-7217-5p	0	0
	mmu-miR-7218-3p	0	0
	mmu-miR-7218-5p	0	0
	mmu-miR-7219-3p	0	0
	mmu-miR-7219-5p	0	0
	mmu-miR-7220-3p	0	0
	mmu-miR-7220-5p	0	0
	mmu-miR-7221-3p	0	0
	mmu-miR-7221-5p	0	0
	mmu-miR-7222-3p	0	0
	mmu-miR-7222-5p	0	0
	mmu-miR-7223-3p	0	0
	mmu-miR-7223-5p	0	0
	mmu-miR-7224-3p	0	0
	mmu-miR-7224-5p	0	0
	mmu-miR-7225-3p	0	0
	mmu-miR-7225-5p	0	0
	mmu-miR-7226-3p	0	0
	mmu-miR-7226-5p	0	0
	mmu-miR-7227-3p	0	0
	mmu-miR-7227-5p	0	0
	mmu-miR-7228-3p	0	0
	mmu-miR-7228-5p	0	0
	mmu-miR-7229-3p	0	0
	mmu-miR-7229-5p	0	0
	mmu-miR-7230-3p	0	0
	mmu-miR-7230-5p	0	0
	mmu-miR-7231-3p	0	0
	mmu-miR-7231-5p	0	0
	mmu-miR-7232-3p	0	0
	mmu-miR-7232-5p	0	0
	mmu-miR-7233-3p	0	0
	mmu-miR-7233-5p	0	0
	mmu-miR-7234-3p	0	0
	mmu-miR-7234-5p	0	0
	mmu-miR-7235-5p	0	0
	mmu-miR-7236-3p	0	0
	mmu-miR-7236-5p	0	0
	mmu-miR-7237-3p	0	0
	mmu-miR-7237-5p	0	0
	mmu-miR-7238-3p	0	0
	mmu-miR-7238-5p	0	0
	mmu-miR-7239-3p	0	0
	mmu-miR-7239-5p	0	0
	mmu-miR-7240-3p	0	0
	mmu-miR-7240-5p	0	0
	mmu-miR-7241-3p	0	0
	mmu-miR-7241-5p	0	0
	mmu-miR-7242-3p	0	0
	mmu-miR-7242-5p	0	0
	mmu-miR-7243-3p	0	0
	mmu-miR-7243-5p	0	0
	mmu-miR-741-3p	0	0
	mmu-miR-741-5p	0	0
	mmu-miR-742-3p	0	0
	mmu-miR-742-5p	0	0
	mmu-miR-743a-3p	0	0
	mmu-miR-743a-5p	0	0
	mmu-miR-743b-3p	0	0
	mmu-miR-743b-5p	0	0
	mmu-miR-744-3p	0	0
	mmu-miR-7578	0	0
	mmu-miR-758-3p	0	0
	mmu-miR-758-5p	0	0
	mmu-miR-759	0	0
	mmu-miR-761	0	0
	mmu-miR-762	0	0
	mmu-miR-763	0	0
	mmu-miR-764-3p	0	0
	mmu-miR-764-5p	0	0
	mmu-miR-7646-3p	0	0
	mmu-miR-7647-3p	0	0
	mmu-miR-7647-5p	0	0
	mmu-miR-7648-5p	0	0
	mmu-miR-7649-3p	0	0
	mmu-miR-7649-5p	0	0
	mmu-miR-7650-3p	0	0
	mmu-miR-7650-5p	0	0
	mmu-miR-7651-3p	0	0
	mmu-miR-7651-5p	0	0
	mmu-miR-7652-5p	0	0
	mmu-miR-7653-3p	0	0
	mmu-miR-7653-5p	0	0
	mmu-miR-7654-3p	0	0
	mmu-miR-7655-3p	0	0
	mmu-miR-7655-5p	0	0
	mmu-miR-7656-3p	0	0
	mmu-miR-7656-5p	0	0
	mmu-miR-7657-3p	0	0
	mmu-miR-7657-5p	0	0
	mmu-miR-7659-3p	0	0
	mmu-miR-7659-5p	0	0
	mmu-miR-7660-3p	0	0
	mmu-miR-7660-5p	0	0
	mmu-miR-7661-5p	0	0
	mmu-miR-7662-3p	0	0
	mmu-miR-7662-5p	0	0
	mmu-miR-7663-3p	0	0
	mmu-miR-7663-5p	0	0
	mmu-miR-7664-3p	0	0
	mmu-miR-7664-5p	0	0
	mmu-miR-7665-3p	0	0
	mmu-miR-7665-5p	0	0
	mmu-miR-7666-5p	0	0
	mmu-miR-7667-5p	0	0
	mmu-miR-7668-3p	0	0
	mmu-miR-7668-5p	0	0
	mmu-miR-7669-3p	0	0
	mmu-miR-7669-5p	0	0
	mmu-miR-767	0	0
	mmu-miR-7670-3p	0	0
	mmu-miR-7670-5p	0	0
	mmu-miR-7671-3p	0	0
	mmu-miR-7671-5p	0	0
	mmu-miR-7672-3p	0	0
	mmu-miR-7672-5p	0	0
	mmu-miR-7673-3p	0	0
	mmu-miR-7673-5p	0	0
	mmu-miR-7674-3p	0	0
	mmu-miR-7674-5p	0	0
	mmu-miR-7675-3p	0	0
	mmu-miR-7675-5p	0	0
	mmu-miR-7676-3p	0	0
	mmu-miR-7676-5p	0	0
	mmu-miR-7677-5p	0	0
	mmu-miR-7678-3p	0	0
	mmu-miR-7679-5p	0	0
	mmu-miR-7680-3p	0	0
	mmu-miR-7680-5p	0	0
	mmu-miR-7681-3p	0	0
	mmu-miR-7681-5p	0	0
	mmu-miR-7682-5p	0	0
	mmu-miR-7683-3p	0	0
	mmu-miR-7683-5p	0	0
	mmu-miR-7684-3p	0	0
	mmu-miR-7684-5p	0	0
	mmu-miR-7685-3p	0	0
	mmu-miR-7685-5p	0	0
	mmu-miR-7686-3p	0	0
	mmu-miR-7686-5p	0	0
	mmu-miR-7687-3p	0	0
	mmu-miR-7687-5p	0	0
	mmu-miR-7688-3p	0	0
	mmu-miR-7688-5p	0	0
	mmu-miR-7689-3p	0	0
	mmu-miR-7689-5p	0	0
	mmu-miR-770-5p	0	0
	mmu-miR-7a-1-3p	0	0
	mmu-miR-7a-2-3p	0	0
	mmu-miR-7b-3p	0	0
	mmu-miR-802-3p	0	0
	mmu-miR-802-5p	0	0
	mmu-miR-804	0	0
	mmu-miR-8092	0	0
	mmu-miR-8093	0	0
	mmu-miR-8094	0	0
	mmu-miR-8095	0	0
	mmu-miR-8096	0	0
	mmu-miR-8097	0	0
	mmu-miR-8098	0	0
	mmu-miR-8100	0	0
	mmu-miR-8101	0	0
	mmu-miR-8104	0	0
	mmu-miR-8106	0	0
	mmu-miR-8107	0	0
	mmu-miR-8108	0	0
	mmu-miR-8109	0	0
	mmu-miR-8110	0	0
	mmu-miR-8111	0	0
	mmu-miR-8113	0	0
	mmu-miR-8116	0	0
	mmu-miR-8117	0	0
	mmu-miR-8118	0	0
	mmu-miR-8119	0	0
	mmu-miR-8120	0	0
	mmu-miR-871-3p	0	0
	mmu-miR-871-5p	0	0
	mmu-miR-873a-5p	0	0
	mmu-miR-873b	0	0
	mmu-miR-874-5p	0	0
	mmu-miR-875-3p	0	0
	mmu-miR-875-5p	0	0
	mmu-miR-876-3p	0	0
	mmu-miR-876-5p	0	0
	mmu-miR-878-3p	0	0
	mmu-miR-878-5p	0	0
	mmu-miR-879-3p	0	0
	mmu-miR-879-5p	0	0
	mmu-miR-880-3p	0	0
	mmu-miR-880-5p	0	0
	mmu-miR-881-3p	0	0
	mmu-miR-881-5p	0	0
	mmu-miR-882	0	0
	mmu-miR-883a-3p	0	0
	mmu-miR-883a-5p	0	0
	mmu-miR-883b-3p	0	0
	mmu-miR-883b-5p	0	0
	mmu-miR-92a-2-5p	0	0
	mmu-miR-935	0	0
	mmu-miR-96-3p	0	0
	mmu-miR-9768-3p	0	0
	mmu-miR-9768-5p	0	0
	mmu-miR-9769-5p	0	0
