# Supplementary material for: Lin28B-high breast cancer cells promote immune suppression in the lung pre-metastatic niche via exosomes and support cancer progression
Source: Nat Commun. 2022 Feb 16;13:897. doi: 10.1038/s41467-022-28438-x (PMC8850492; doi:10.1038/s41467-022-28438-x)
Supplement: Supplementary file 6 — Source Data [file 41467_2022_28438_MOESM6_ESM.xlsx]

## Sheet: Fig. 1
	Fig. 1c
	Fig. 1i	4TO7-Control										4TO7-Lin28B
	1 wk	18.2991	16.1619	47.6637	19.7303	55.7352	23.2991	25.9619	37.1637	24.7303	46.4352	33.5932	52.8733	20.0152	50.6048	22.0012	30.3222	53.6963	16.5052	46.8678	21.5042
	2 wk	43.0211	34.7123	88.9051	36.8796	142.658	31.0211	60.7123	90.9051	51.8796	129.658	76.0643	113.777	36.1036	110.188	29.1597	72.0643	127.277	52.4036	122.688	49.4597
	3 wk	79.8436	96.6306	228.188	20.4975	231.222	87.8436	121.631	261.188	45.4975	276.223	126.062	119.135	88.0452	169.689	161.726	126.062	89.0568	58.0452	199.689	191.726
	4 wk	99.0009	455.387	103.289	87.9208	467.537	109.001	498.387	153.897	66.9208	515.537	180.739	247.082	63.9241	239.062	302.801	120.739	267.582	116.424	269.062	260.801
	5 wk	466.16	387.245	395.976	64.177	120.564	263.16	438.245	413.976	109.177	181.253	193.668	186.54	88.2267	332.635	190.225	388.668	216.54	86.0267	392.635	353.025
	Fig. 1j	Tumor weight
		Control	Lin28B
		2.69	2.02
		2.2	1.67
		2.01	1.27
		1.68	2.52
		1.98	1.1
		1.12	2.01
		1.85	0.65
		1.78	1.26
		1.72	1.77

## Sheet: Fig. 2
	Fig. 2a	4TO7-Control						4TO7-Lin28B
	Bv8	1.035	1.091	0.58	0.989	1.22	1.085	3.261	1.878	3.173	3.368	2.889	2.78
	S100a8	0.811	0.688	1.019	0.782	0.793	1.907	4.293	4.139	3.729	5.073	4.439	3.049
	S100a9	0.857	0.361	1.382	0.941	0.761	1.698	4.169	1.989	3.179	4.688	3.34	3.079
	Mmp9	0.568	0.99	1.233	0.922	0.901	1.386	2.05	5.57	6.756	3.567	5.88	7.72
	FN	0.913	0.967	1.098	0.947	0.88	1.195	3.95	3.316	1.709	5.271	3.407	3.133
	Fig. 2c-left panel (weeks)	4TO7-Control						4TO7-Lin28B
	0	2.49	1.96	1.92	1.6	1.69	2.4
	2	6.19	3.39	7.19	6.64	7.75	8.44	10.4	10.87	4.5	9.65	11.88	12.69
	3	8.98	11.69	5.75	14.75	11.5	10.5	14.9	20.65	15.43	8.25	15.5	16
	Fig. 2c-right panel (weeks)	4TO7-Control						4TO7-Lin28B
	0	1.5	1.35	1.75	1.25	1.47	1.69
	2	5.55	5.85	7.13	5.65	6.85	7.12	11	8	7	5.5	9	11
	3	12	13	20	15	20	13.5	21	19	23.5	26	12.5	25.8
	Fig. 2d	4TO7-Control						4TO7-Lin28B
	Ly6G+	45	23	65	35	46	53	78	94	87	55	102	99
	DAPI+	185	200	193	145	174	157	211	220	161	153	164	182
	Fig. 2g	Control+IgG								Control+Ly6G-Ab								Lin28B+IgG								Lin28B+Ly6G-Ab
	1	68	43	45	37	61	76	63	51	19	38	37	25	35	31	25	61	123	75	89	71	112	98	34	71	113	63	87	69	53	110	57	61
	2	286	18	94	67	61	79	93	87	190	79	74	63	53	43	45	66	123	121	153	182	163	166	88	183	53	151	194	104	139	159	0	93
	3	125	411	108	235	108	191	0	185	161	191	490	171	161	17	0	82	263	238	198	175	138	221	375	360	382	261	288	103	112	165	195	126
	4	461	269	636	104	334	12	317	239	282	163	169	280	271	507	517	62	166	135	393	372	385	452	232	370	151	161	383	485	273	499	563	362
	5	489	492	397	548	264	171	532	532	535	251	513	321	123	581	631	173	632	188	621	350	531	529	296	553	359	325	393	455	621	457	653	131
	Fig. 2h	IgG	Ly6G-Ab (Early stage)
		24	9
		26	5
		28	0
		16	3
		12	0
		0	8
		0	11
		30	0
		13	5
		17	0
	Fig. 2i-CXCL1	4TO7-Control						4TO7-Lin28B
	BK-BALF	13	18	21	12	8	7
	2 week-BALF	12	12	23	11	15	14	35	27	5	33	38	22
	3 week-BALF	29	63	30	41	41	42	57	59	113	52	83	43
	BK-Serum	24	12	10	13	16	22
	2 week-Serum	22	23	11	12	13	31	10	16	13	15	29	37
	3 week-Serum	11	14	20	12	11	8	27	46	24	18	10	10
	Fig. 2i-CXCL2	4TO7-Control						4TO7-Lin28B
	BK-BALF	44	36	37	28	49	16
	2 week-BALF	66	84	58	43	53	26	126	78	80	120	131	65
	3 week-BALF	83	113	61	25	35	91	187	113	121	151	161	81
	BK-Serum	21	23	27	34	25	41
	2 week-Serum	43	40	29	11	17	38	19	23	35	33	19	57
	3 week-Serum	54	53	26	49	37	28	17	29	38	45	52	60
	Fig. 2i-CXCL3	4TO7-Control						4TO7-Lin28B
	BK-BALF	97	80	82	62	98	36
	2 week-BALF	138	157	139	95	118	58	228	137	178	166	251	163
	3 week-BALF	184	215	135	56	78	182	315	215	269	235	357	180
	BK-Serum	40	12	51	52	47	37
	2 week-Serum	61	57	55	21	32	67	36	23	55	62	36	78
	3 week-Serum	82	100	39	93	57	53	37	55	62	85	98	93
	Fig. 2i-CXCL5	4TO7-Control						4TO7-Lin28B
	BK-BALF	30	21	15	16	18	23
	2 week-BALF	52	25.618	29	33	31	37	57	53	64	83	26	52
	3 week-BALF	58	58	63	32	20	21	87	176	67	84	79	49
	BK-Serum	12	13	10	21	35	20
	2 week-Serum	22	15	33	12	13	19	15	47	28	33	32	17
	3 week-Serum	28	31	37	20	16	17	21	30	33	12	23	57

## Sheet: Fig. 3
			Fig. 3a	4TO7-Control			4TO7-Lin28B
			Arg1	1.044	0.936	1.021	3.098	2.729	2.29
			CD206	0.999	1.101	0.9	11.082	8.187	9.318
			Ym1	1.031	0.927	1.042	6.853	5.827	6.84
			IL-6	1.03	0.917	1.053	7.028	6.181	5.591
			IL-4	1.012	0.929	1.059	1.379	1.895	1.399
			IL-10	1.123	1.021	0.856	1.713	1.521	1.235
			TGF-β_x0001_	1.078	0.902	1.02	1.462	2.133	1.716
			TNF-α_x0001_	1.021	1.079	0.913	0.557	0.467	0.347
			NOS2	1.075	0.903	1.022	0.05	0.051	0.05
			IL-12a	1.055	0.935	1.01	0.578	0.478	0.278
			IL-1βa	1.052	0.915	1.033	0.626	0.526	0.326
			Fig. 3b	4TO7-Control						4TO7-Lin28B
			IL-6	230	250	302	278	293	311	470	451	430	351	331	278
			IL-4	13	14	15	21	31	17	32	25	23	24	28	29
			IL-10	16	24	25	13	22	22	36	22	35	36	57	20
			TGF-β	12	19	21	13	29	13	23	25	31	41	15	46
			TNF-α	78	79	64	53	41	39	25	37	48	35	36	22
			IL-12a	58	59	48	32	25	23	19	28	36	30.6	16	13.2
			IL-1βa	47	47	38	40	31	29	15	22	29	38	14	16.5
			Fig. 3c	4TO7-Control						4TO7-Lin28B
			IL-6	81	60	52	44	53	33	81	70	104	63	119	85
			IL-4	29	22	28	45	21	20	21	45	63	66	42	30
			IL-10	19	20	38	17	29	14	41	46	37	83	43	35
			TGF-β	83	79	72	100	85	73	93	58	59	66	101	121
			TNF-α	58	69	47	38	45	43	45	47	28	38	49	24
			IL-12a	43	57	28	34	21	21	16	26	16	23	17	23
			IL-1β	58	25	42	47	38	7	36	24	31	23	51	31
			Fig. 3d	BK			IL-6 (10 ng/ml)			IL-10 (10 ng/ml)			IL-6+IL-10 (10 ng/ml)
			CD206	1.31	0.922	0.768	1.587	2.273	2.002	5.191	5.341	3.391	15.909	11.341	13.906
			Ym1	0.916	1.21	0.873	1.712	1.342	1.587	2.057	2.536	2.026	3.566	3.363	4.026
			TGF-β	1.108	0.839	1.053	1.345	1.574	1.24	1.808	1.81	1.347	2.108	2.31	2.647
			TNF-a	1.011	0.933	1.052	0.837	0.616	0.675	0.756	0.586	0.797	0.46	0.562	0.63
			iNOS	1.109	0.848	1.043	0.638	0.674	0.695	0.554	0.501	0.615	0.305	0.234	0.237
			IL-12a	1.017	0.879	1.104	0.722	0.676	0.617	0.605	0.768	0.504	0.56	0.475	0.354
			Fig. 3f	Lin28B			Lin28B+IL-6-Ab			Lin28B+IL-10-Ab			Lin28B+IL-6/IL-10-Ab			Control
			Arg1	1.013	1.069	0.918	0.82	0.837	0.759	0.719	0.752	0.569	0.549	0.392	0.457	0.392	0.236	0.437
			CD206	1.123	0.884	0.993	0.694	0.685	0.788	0.497	0.546	0.427	0.228	0.139	0.174	0.174	0.067	0.19
			YM1	0.991	1.137	0.872	0.641	0.768	0.525	0.588	0.593	0.682	0.28	0.182	0.25	0.238	0.117	0.2
			IL-6	1.081	0.935	0.984	0.565	0.758	0.645	0.769	0.774	0.868	0.371	0.242	0.435	0.345	0.19	0.25
			IL-4	1.096	0.865	1.038	0.981	0.923	0.894	0.779	0.842	0.929	0.71	0.513	0.56	0.661	0.452	0.351
			IL-10	1.019	0.862	1.118	0.875	0.713	0.657	0.605	0.662	0.523	0.451	0.528	0.685	0.442	0.353	0.648
			TGF-β	0.957	0.913	1.13	0.848	0.956	0.822	0.765	0.781	0.691	0.5	0.588	0.762	0.35	0.606	0.635
			TNF-α	0.922	0.938	1.143	1.351	1.423	1.608	1.758	1.791	1.312	2.561	2.787	2.125	2.972	3.236	2.164
			NOS2	0.886	0.852	1.261	1.957	1.564	1.782	2.132	2.03	2.613	3.613	3.779	4.123	4.232	4.436	3.749
			IL-12a	0.857	0.952	1.191	1.371	1.446	1.692	1.893	1.784	1.467	1.776	2.209	2.134	2.036	2.552	2.564
			IL-1β	0.963	0.685	1.352	1.692	1.524	1.548	1.508	1.957	2.125	2.532	2.131	2.79	2.936	2.672	2.128
			Fig. 3h	Lin28+IgG	Lin28+α-IL-6	Lin28+α-IL-10	Lin28+α-IL-6+α-IL-10		Fig. 3j	Control+PBS	Control+IL-6/IL-10+IgG	Control+IL-6/IL-10+α-Ly6G
				19	0	14	1			1	9	0
				18	15	6	2			2	8	5
				18	13	8	3			3	11	3
				12	9	5	0			0	12	8
				7	6	12	0			0	13	6
				11	0	4	0			0	11	3
				0	2	0	0			0	13	8
				21	0	0	0			0	2	0

## Sheet: Fig. 4
		Fig. 4a	4TO7-Control						4TO7-Lin28B
		CD3+	13.2	13.6	12.5	9.02	8.11	5.34	8.26	7.46	6.6	5.13	7.46	4.98
		CD4+	8.57	8.32	7.47	4.95	4.8	3.45	4.58	4.39	4.62	3.25	4.78	3.15
		CD8+	3.3	3.96	3.74	3.15	2.4	1.33	1.65	1.418	1.32	1.25	1.94	1.35
		Fig. 4b	CD4+			CD8+
			BLANK	Control Neu	N2 Neu	BLANK	Control Neu	N2 Neu
			97.2	88.5	64.9	97.2	81.5	68.8
			83.1	91.6	57.5	83.2	85.2	46.4
			80.3	93.2	61.2	88.1	93.2	51.2
			93.1	79.2	57.3	76.4	80.1	66.8
			78.9	88.4	79.9	84.8	78.8	60.9
			74.7	72.1	69.8	72.9	87.2	75
		Fig. 4c	BLANK	Control Neu	N2 Neu
			86.9	80.3	47.6
			71.2	67.3	51
			78.5	64.1	30.5
			62.1	87.9	48.3
			68.8	72.8	54.8
			65.9	57	55.8
		Fig. 4d	CD4+	BLANK						Control						Lin28B
			naïve	23.6	16.1	11.6	22.5	18.9	26.1	2.04	0.31	0.85	1.21	1.63	4.51	1.14	1.13	3.11	4.35	0.28	1.81
			effector	22.7	16.1	18.1	32.1	13.5	22.3	37.1	31	36.3	41.1	35.1	30.1	31.9	31.1	26.5	26.1	28.2	33.5
			CD8+	BLANK						Control						Lin28B
			naïve	32.6	26.7	36.2	41.1	19.8	17.3	11.4	8.68	15.7	16.2	8.3	6.5	4.63	3.11	9.18	7.37	2.8	2.38
			effector	9.85	8.7	7.6	12.5	7.66	8.31	14.1	13.3	14.8	16.5	9.37	11.3	10.1	9.91	8.7	7.5	12.3	10.5
		Fig. 4e	IFNg	4TO7-Control						4TO7-Lin28B
			CD4+	24.9	21.6	17.1	15.1	13.2	18.3	6.17	8.02	12.9	10.8	7	10
			CD8+	14.3	11.1	12.3	15.7	15.3	14.7	5.73	13.1	7.03	5.02	8.97	11.9
			TNFa	4TO7-Control						4TO7-Lin28B
			CD4+	18.2	21.6	16.9	22.8	14.7	12.9	6.92	9.21	11.12	4.91	12.86	10.9
			CD8+	12.9	13.5	9.5	9.8	15.9	16.7	6.7	7.01	4.98	3.84	12.1	8.93
		Fig. 4f	4TO7-Control					4TO7-Lin28B
			CD3/CD28 only	CD3/CD28+Ctrl-Neu	CD3/CD28+N2-Neu	CD3/CD28+Ctrl-Neu-Sup	CD3/CD28+N2-Neu-Sup	CD3/CD28 only	CD3/CD28+Ctrl-Neu	CD3/CD28+N2-Neu	CD3/CD28+Ctrl-Neu-Sup	CD3/CD28+N2-Neu-Sup
			58.4	49.6	33.6	58.5	50.6	35.1	29.8	20.2	31	30.4
			39	42.3	28.9	29.1	40.7	23.4	41	17.3	17.4	21
			39.8	42.5	30.1	64.7	44.8	32	25.5	18.1	38	26.9
			45.7	33.9	19.3	38.2	39	23.4	22.9	9	33	27
			44	49.8	38.8	48.1	42.3	25.4	28.9	25	29.9	23
			55.6	52.7	25.9	55.6	43.2	25.9	33.4	25	26	33.4
		Fig. 4g	BLANK	Control neu	N2 neu		Fig. 4h	BLANK	Control neu	N2 neu
			66.6	63.3	23.8			80.8	75.1	47.7
			64.9	66.6	51.5			75.1	62.8	55.1
			58.3	63.7	57.5			76.2	60.2	56.7
			81.1	75.3	53			64.4	70.3	60.5
			66.2	59.3	50.7			62.7	65.1	53.5
			62.8	66.9	31			68.5	65.5	63

## Sheet: Fig. 5
		Fig. 5a	PD-L1		PD-L2
			4TO7-Control	4TO7-Lin28B	4TO7-Control	4TO7-Lin28B
			7.52	12	6.65	34
			6.23	11.8	12.5	31.8
			8.39	10.6	5.66	37.3
			2.6	4.98	7.89	17.8
			6.63	8.55	8.79	19.3
			9.13	6.6	10.3	13.9
		Fig. 5b	CD80		CD86		OX40L		ICOSL
			4TO7-Control	4TO7-Lin28B	4TO7-Control	4TO7-Lin28B	4TO7-Control	4TO7-Lin28B	4TO7-Control	4TO7-Lin28B
			51.6	39.2	23.1	15.4	2.79	2.69	3.17	2.94
			34.3	33.4	21.3	16	2.31	1.87	3.71	2.87
			36.5	20.2	25.2	21	2.21	1.68	3.03	2.56
			37.8	31.5	26.3	22.1	2.51	2.57	2.83	2.61
			35.3	33.2	18.1	23.7	2.81	1.97	2.51	2.01
			52.1	30.1	15.3	20.5	3.01	2.23	2.31	1.69
		Fig. 5c-PD-L1	4TO7-Control						4TO7-Lin28B
		Neu	6.52	6.26	8.56	2.65	7.38	9.13	12.8	11	10	4.98	9.15	6.6
		Mac	9.69	21.6	6.3	10.3	5.89	13.5	12.3	5.7	13.2	9.7	28.3	21.9
		DC	13.9	9.3	8.7	15.3	17.5	9.2	9.93	6.93	9.36	7.23	12.1	13.5
		Fig. 5c-PD-L2	4TO7-Control						4TO7-Lin28B
		Neu	6.65	18.2	5.66	11.9	8.79	10.3	34	31.8	37.3	17.8	19.3	23.9
		Mac	12.3	13.2	11.2	9.79	21	23	30.6	24.6	20.9	18.2	22.3	17.3
		DC	15.9	11.3	14.3	8.3	17.3	15.1	16.4	21	18	13	15.8	22
		Fig. 5d	Control						α-IL-6+IL-10
		4TO7-Control	3.28	16.2	8.25	7.37	11.3	18.3	7.38	15.3	13.4	7.28	4.69	9.37
		4TO7-Lin28B	34	38.3	27.3	13	23.9	29.3	23	14.8	16.1	7.03	11.2	9.88
		Fig. 5e	PD-L1					PD-L2
			Control	IL-6	IL-10	IL-6+IL-10	IL-4	Control	IL-6	IL-10	IL-6+IL-10	IL-4
			1.068	0.698	1.495	1.046	1.093	0.93	1.61	21	41	18
			0.832	1.142	0.924	1.243	1.838	1.21	2.02	45	50	16
			1.1	0.74	1.326	1.373	1.235	1.32	0.97	18	30	17
		Fig. 5f	CD4+				CD8+
			Control+IgG	Control+α-PD-L2	N2+IgG	N2+α-PD-L2	Control+IgG	Control+α-PD-L2	N2+IgG	N2+α-PD-L2
			80.1	86.6	55.2	69.2	82.2	85.8	55.6	72
			77	76	69	76	65	81	41.2	78
			84	93	63	78.5	79	93	55.4	60
			95	95	53	63	91	70	61	71
			88	81	67	73	85	89	65.3	73
			69	67	70	83	75	72	66	80
		Fig. 5g	CD4+					CD8+
			CD3/CD28 Abs only	CD3/CD28 Abs +Ctrl-Neu+IgG	CD3/CD28 Abs+Ctrl-Neu+aPD-L2	CD3/CD28 Abs +N2-Neu+IgG	CD3/CD28 Abs+N2-Neu+aPD-L2	CD3/CD28 Abs only	CD3/CD28 Abs +Ctrl-Neu+IgG	CD3/CD28 Abs+Ctrl-Neu+aPD-L2	CD3/CD28 Abs +N2-Neu+IgG	CD3/CD28 Abs+N2-Neu+aPD-L2
			28.7	23.7	20.5	12.8	22.3	12	10	11.7	6.7	11.6
			27.8	15.9	25.8	14.1	15.4	15	8.15	7.8	7.6	7.8
			21.1	19.6	17.2	15	18.7	8.5	13.5	11	6.5	8.4
			18.2	19.1	27.1	8.11	12.8	18.8	12.1	12.9	4.6	9.9
			26.3	13.1	18.4	16.6	19.5	13	9.96	8.5	6.3	7.5
			14.9	18.9	14.3	7.02	16.4	8	6.8	16.1	9.85	12.8
		Fig. 5h	BLANK	Ctrl Neu-Ctrl	Ctrl Neu-αIL-12a	Ctrl Neu-αIL-6	Ctrl Neu-αIL-10	Ctrl Neu-αPD-L2	N2 Neu-Ctrl	N2 Neu-αIL-12a	N2 Neu-αIL-6	N2 Neu-αIL-10	N2 Neu-αPD-L2
			22	32.2	21.4	28.2	30	29.3	5.7	16.1	9.69	11.6	6.16
			23.2	34.36	15.4	23.5	36.3	24.8	6.13	14.3	10.1	11.8	6.1
			19.1	20.9	14.5	27.2	26	30.2	13.21	14.88	13.35	9.6	4.9
			25.9	33	31.3	29.7	31.6	33.46	3.16	21.1	9.9	18	12.1
			17.5	33.5	17.6	23	24.9	21	9.16	23.5	11.7	13.64	5.9
			22.5	30	20.4	25.84	26.2	24.8	4.11	15.6	10.06	11.2	6.07

## Sheet: Fig.6
		Fig. 6b
		Fig. 6e	Control exosome	Lin28B-exosome-Ctrl	Lin28B-exosome-Ctrl-αPD-L2	Lin28B-exosome-Ctrl-αIL-6	Lin28B-exosome-Ctrl-αPD-L2/αIL-6
			0.0012	130	3.8	65	0.13
			0.0031	280	2.9	15	0.16
			0.0015	60	3.5	22	0.61
			0.0013	145	6.1	13	0.18
			0.0052	79	3.1	81	0.71
			0.0029	155	25	19	0.83
		Fig. 6f-left panel	Control-exosome						Lin28B-exosome
		2 weeks	6	4.07	7.2	7.97	10.1	10.8	12.5	11.4	6.6	10.2	14.3	13.2
		3 weeks	11.4	15	6.6	13.8	12.6	15	22.8	24.6	19.2	15.6	15	16.8
		Fig. 6f-right panel	Control-exosome						Lin28B-exosome
		2 weeks	5.16	5.29	8.13	3.65	5.85	7.12	12	6	11	17	12	13.5
		3 weeks	12	11	18	16	19	11.5	26	17	28	21	15	29
		Fig. 6g-left panel	Control-exosome						Lin28B-exosome
		BK-BALF	29	7	21	21	7	19
		2 week-BALF	70	60	86	78	76	84	126	114	158	108	98	190
		BK-Serum	24	7	16	21	31	6
		2 week-Serum	46	42	56	42	26	32	60	42	52	36	12	18
		Fig. 6g-right panel	Control-exosome						Lin28B-exosome
		BK-BALF	18	32	6	12	10	19
		2 week-BALF	34	36	34	56	74	58	134	100	84	62	70	89
		BK-Serum	6	6	18	17	33	5
		2 week-Serum	24	22	26	38	50	42	30	32	12	10	46	64
		Fig. 6h	Control-exosome			Lin28B-exosome				Fig. 6i	Control-exosome	Lin28B-exosome
		Arg1	1.044	0.794	1.163	2.518	2.219	1.862			5.82	28.5
		CD206	0.9	1.1	0.999	8.01	5.656	7.576			11.8	17.3
		YM1	1.031	0.693	1.276	5.571	3.737	3.561			7.13	16.9
		IL6	1.03	0.739	1.23	5.714	4.026	4.546			11.83	18.8
		IL-4	1.012	0.839	1.148	1.121	1.541	1.138			2.31	35
		IL-10	1.061	1.021	0.918	1.393	1.124	1.3			13.9	12.5
		TGF-β	1.038	0.936	1.026	1.319	1.734	1.395
		TNF-α	1.021	1.108	0.871	0.453	0.638	0.628
		NOS2	1.075	0.819	1.106	0.15	0.33	0.204
		IL-12a	1.055	0.879	1.066	0.347	0.574	0.523
		IL-12b	1.001	0.886	1.113	0.378	0.531	0.744
		IL-1βb	1.052	0.879	1.068	0.509	0.694	0.327
		Fig. 6j	Control exosome	Ctrl	antiLy6G	antiGr-1
			0.0026	460	1.6	9
			0.003	360	10	7.6
			0.0102	740	7	2.6
			0.0036	140	4.2	46.2
			0.0184	320	1.8	17.6
			0.0062	116	3	38.2
		Fig. 6k	IgG						αPD-L2						αIL-6						αPD-L2/αIL-6
		CD3+	3.38	3.3	4.5	6.84	3.8	6.51	5.65	7.8	8	6.55	6.37	7.5	5.27	5.8	6.8	7.33	5.91	7.23	7.47	11.3	6.5	6.87	9.49	8.28
		CD4+	2.1	2.08	3.02	2.79	1.82	4.44	3.03	3.97	3.57	3.74	6.03	3.83	1.72	4.13	3.08	3.86	3.89	4.6	4.21	5.76	5.33	4.32	6.34	4.06
		CD8+	0.85	0.73	0.81	1.03	1.4	1.28	2.06	2.5	2.32	0.7	1.25	2.07	1.5	0.96	1.32	1.49	1.74	2.31	2.14	4.18	2.51	1.61	2.7	2.98
		Fig. 6l	CD4+				CD8+
			IgG	αPD-L2	αIL-6	αPD-L2/αIL-6	IgG	αPD-L2	αIL-6	αPD-L2/αIL-6
			24.1	33.9	31.9	43.3	4.89	15.1	13.1	22
			19.8	29.8	37.7	52	8.6	11.3	10.3	19.4
			16.9	41	39.1	50.4	2.99	10.7	11.5	24.3
			14.9	41.8	29.6	38.2	6.47	6.95	12.3	27.2
			30.9	29.9	31.5	48.3	9.34	17.78	10.35	10.15
			34	28.1	23.4	27.6	8.83	18.58	5.9	16.1
		Fig. 6m	IFNg				T-bet
			IgG	αPD-L2	αIL-6	αPD-L2/αIL-6	IgG	αPD-L2	αIL-6	αPD-L2/αIL-6
			11.9	17.1	25.9	32.4	12.5	17.5	31.8	39
			19.1	16.8	27.3	40.6	15.2	17.4	30.8	45.2
			10.2	12.3	22.9	39.3	7.03	16.1	33.1	43.6
			12.3	21.8	30.1	23.8	19.1	23.5	23.8	36.5
			15.1	16.5	18.1	21.5	12.98	14.7	17	18.5
			13.5	21.5	19.7	23.9	16.3	27.8	35.2	24.4

## Sheet: Fig. 7
		Fig. 7a	4TO7-Control			4TO7-Lin28B
		let-7a	0.883	1.017	1.099	0.435	0.525	0.478
		let-7b	0.939	0.956	1.105	0.801	0.755	0.638
		let-7c	0.875	0.987	1.138	0.561	0.414	0.305
		let-7d	0.903	0.942	1.155	0.581	0.355	0.718
		let-7e	0.852	1.156	0.992	0.389	0.471	0.428
		let-7f	0.916	1.086	0.998	0.817	0.68	0.745
		let-7g	0.973	0.953	1.074	0.571	0.569	0.323
		let-7i	0.952	0.988	1.06	0.52	0.64	0.335
		miR-98	0.97	0.94	1.09	0.67	0.71	0.83
		miR-125a	0.91	0.99	1.1	0.71	0.68	0.79
		miR-125b	0.94	0.98	1.08	0.79	0.87	0.75
		miR-15a	0.853	1.155	0.992	0.718	0.876	0.639
		miR-16	1.219	0.795	0.985	1.069	0.845	0.769
		miR-146a	1.088	0.858	1.054	1.319	1.066	1.235
		miR-155	0.985	1.015	0.999	0.848	1.464	1.179
		Fig. 7b	PyMT-Control			PyMT-Lin28B
		let-7a	1.102	0.79	1.107	0.498	0.276	0.456
		let-7b	0.815	0.893	1.291	0.398	0.549	0.567
		let-7c	0.889	1.103	1.007	0.603	0.574	0.719
		let-7d	0.79	0.899	1.31	0.501	0.455	0.594
		let-7e	0.95	0.984	1.065	0.651	0.628	0.788
		let-7f	0.902	0.895	1.201	0.493	0.514	0.447
		let-7g	0.785	1.2	1.013	0.693	0.518	0.734
		let-7i	0.984	0.849	1.166	0.68	0.755	0.663
		miR-98	0.878	1.105	1.015	0.395	0.273	0.536
		miR-125a	1.203	0.875	0.921	0.478	0.376	0.58
		miR-125b	0.894	0.876	1.229	0.641	0.364	0.387
		miR-15a	0.689	0.985	1.326	0.849	1.076	0.914
		miR-16	0.879	0.868	1.253	0.97	1.012	1.181
		Fig. 7c	Control-exosome	Lin28B-exosome	Lin28B-exosome+agomir-let-7a	Lin28B-exosome+agomir-miR-125a	Fig. 7c	Control-exosome	Lin28B-exosome	Lin28B-exosome+agomir-let-7a	Lin28B-exosome+agomir-miR-125a
		IL-6 (ΔMFI)	688	1745	756	1155	% of IL-6+	50	91	63	88
			655	1254	765	1327		55	85	65	81
			1057	1932	759	1385		75	82	59	77
			756	1139	865	1723		56	81	56	75
			1169	2231	946	2027		61	57	46	70
			741	2021	1367	2001		41	72	61	69
		Fig. 7d	Control-exosome	Lin28B-exosome	Lin28B-exosome+agomir-let-7a	Lin28B-exosome+agomir-miR-125a	Fig. 7d	Control-exosome	Lin28B-exosome	Lin28B-exosome+agomir-let-7a	Lin28B-exosome+agomir-miR-125a
		IL-10 (ΔMFI)	1567	2278	1457	2337	% of IL-10+	81	96	84	96
			1765	1571	1655	2137		67	90	81	95
			1159	2239	1557	1988		78	88	80	90
			865	2399	1156	2391		82	86	87	81
			946	2231	1361	1827		85	93	89	78
			1169	1812	1474	1521		88	91	93	85
		Fig. 7e	Control-exosome						Lin28B-exosome						Lin28B-exosome+agomir-let-7a
		Arg1	0.701	0.827	1.46	0.914	0.851	1.247	2.711	2.082	1.588	2.422	2.097	1.862	1.2	0.9	1.498	1.33	1.08	1.392
		CD206	0.15	0.395	2.154	0.95	0.734	1.617	6.367	3.412	7.476	6.157	4.7	6.5	0.358	0.942	2.326	0.856	1.002	1.846
		YM1	0.103	1.12	1.86	0.473	0.897	1.547	4.449	3.278	5.145	4.951	3.81	4.835	0.246	1.396	2.418	0.745	1.348	1.905
		IL6	0.382	1.35	1.753	0.59	1.17	0.755	5.861	4.67	3.07	5.174	4.27	3.817	2.14	0.813	1.69	1.82	1.193	1.49
		IL-4	1.071	0.721	1.189	0.964	0.839	1.216	1.195	2.196	1.869	1.501	1.9	2.051	1.334	0.734	1.395	1.131	1.038	1.132
		IL-10	1.301	0.773	0.441	1.213	1.031	1.241	2.083	1.968	1.258	1.871	1.73	1.492	1.514	1.223	0.765	1.339	1.063	0.966
		TGF-β	1.35	0.57	1.07	1.15	0.766	1.094	1.16	2.779	1.613	1.57	2.358	1.838	1.462	0.655	1.07	1.267	0.86	1.318
		TNF-α	1.057	1.105	0.592	1.03	1.084	1.132	0.677	0.47	0.286	0.572	0.492	0.383	0.996	0.973	0.697	0.9	0.957	0.779
		NOS2	1.255	1.03	0.612	1.155	0.97	0.978	0.322	0.243	0.106	0.254	0.271	0.133	1.224	0.88	0.656	1.1	0.966	0.868
		IL-12a	1.283	0.515	0.874	1.215	0.827	1.286	0.761	0.502	0.137	0.641	0.535	0.318	0.996	0.701	1.075	0.976	0.822	0.954
		IL-12b	0.931	0.569	1.315	0.947	0.8	1.438	0.479	0.302	0.7	0.524	0.4	0.593	0.887	0.477	1.334	0.948	0.704	1.138
		IL-1βb	0.731	0.97	1.164	0.832	0.963	1.34	0.767	0.483	0.223	0.642	0.509	0.398	1.006	0.74	0.87	0.923	0.811	0.912
		Fig. 7f	Control-exosome	Lin28B-exosome	Lin28B-exosome+agomir-let-7a	Lin28B-exosome+agomir-miR-125a		Control-exosome	Lin28B-exosome	Lin28B-exosome+agomir-let-7a	Lin28B-exosome+agomir-miR-125a
		CD4+	47.8	35.9	45.5	35.7	CD8+	24.8	6.85	18.6	9.05
			48.7	33.9	42.9	33.3		22.3	6.54	17.9	9.69
			49.3	32.1	40.5	25.3		18.1	16.5	21.1	3.99
			39.1	39.1	38.5	26.6		25.3	15.5	23.3	5.73
			31.8	36.7	33.5	26.9		15.6	9.34	19.3	19
			40.1	29.3	48.1	43.6		9.18	5.38	7.1	15.41
		Fig. 7g	Control-exosome	Lin28B-exosome	Lin28B-exosome+agomir-let-7a	Lin28B-exosome+agomir-miR-125a		Control-exosome	Lin28B-exosome	Lin28B-exosome+agomir-let-7a	Lin28B-exosome+agomir-miR-125a
		IFNg	33.4	15.3	28.8	18.1	T-bet	34.4	14.7	23	17.4
			20.6	13.9	27.5	15.3		30.6	13.9	25.7	25.4
			28	17.9	23.6	18.4		18	19.7	26.3	9.8
			13.9	12.6	16	21.8		23.9	22.6	18	17.2
			26.1	20	21.3	9.1		21.6	19.7	21.3	16.1
			21.8	8.3	19.8	11.2		28.1	9.3	24.9	13.1
		Fig. 7h	Lin28B-exosome+agomir-Ctrl	Lin28B-exosome+agomir-let-7a	Lin28B-exosome+agomir-miR-125a
			120	1	85
			210	2.5	58
			90	3.5	145
			250	6.5	143
			87	4.3	163
			68	7.1	119
		Fig. 7i	ALDH-			ALDH+
		let-7a	1.023	0.904	1.072	0.083	0.192	0.193
		let-7b	0.853	0.935	1.21	0.164	0.2	0.227
		let-7c	0.892	1.038	1.068	0.172	0.292	0.236
		let-7d	0.902	0.994	1.102	0.166	0.283	0.213
		let-7e	0.907	0.941	1.152	0.084	0.266	0.251
		let-7f	0.928	0.959	1.112	0.154	0.134	0.323
		let-7g	0.856	1.009	1.134	0.155	0.22	0.324
		let-7i	0.836	0.956	1.206	0.166	0.199	0.243
		miR-98	0.787	1.059	1.154	0.082	0.161	0.294
		miR-125a	1.03	0.753	1.217	0.413	0.241	0.535
		miR-125b	0.938	0.769	1.293	0.412	0.364	0.386
		miR-15a	0.887	0.849	1.263	0.851	0.732	0.944
		miR-16	0.902	0.78	1.318	0.697	1.046	0.936
		Fig. 7j	agomir-Ctrl						agomir-let-7a
		Total	133.5	117	100.5	76.5	58.5	153	0.2	0.5	0.8	0.2	0.13	0.5
		ALDH+	212.5	312.5	342.5	370	397.5	473	0.5	2	0.25	0.2	0.8	0.18
		ALDH-	28	29	16	15	73	12	0.3	0.5	0.53	0.13	0.15	0.11

## Sheet: Fig. 8
	Fig. 8a	N	T		Fig. 8b-let-7a	N	T		Fig. 8b-let-7d	N	T			Fig. 8d	Lin28B mRNA level	let-7a level		Fig. 8e	TN	Luminal	HER2+		Fig. 8f	let-7a level (T)	let-7a level (T)		Fig. 8h	Lin28B IHC score	let-7a IHC score
	(ug/ml)	22.6	27.3			0.84	0.2			0.85	0.26				1.33	0.35			0.21	2.7	1.35			0.32	0.22			2	0
		17.6	10.5			0.36	0.66			1.11	0.46				1.37	0.28			0.82	2.77	1.38			0.52	0.25			2	6
		16.5	9.9			0.67	0.75			0.72	0.73				0.67	0.29			0.97	0.26	1.45			1.25	1.09			4	3
		15.6	19.2			0.79	0.82			0.95	0.49				0.92	0.64			0.99	2.1	1.49			0.58	0.51			2	2
		15.9	11			1.02	0.99			1.1	1.4				1.26	1.87			0.99	2.22	1.53			1.68	1.02			1	0
		8.5	13			1.61	1.08			1.45	1.68				0.79	1.27			1.02	2.22	1.62			1.14	0.07			6	3
		6.7	17			0.56	0.47			0.64	0.61				0.91	1.58			1.16	4.01	1.68			0.43	0.27			1	1
		11.9	25			0.96	0.58			0.83	0.77				0.37	1.78			1.27	2.9	2.05			2.15	2.81			8	0
		13.8	16.9			1.09	0.57			1.02	0.25				0.95	2.45			0.67	0.73	1.67			1.2	0.9			2	0
		15.7	19			0.66	0.68			1.33	0.56				0.88	1.17			1.06	1.45	1.91			1.06	0.68			1	8
		6.7	18.5			1.03	0.72			1.11	0.59				0.88	1.4			1.33	1.11	1.11			1.25	0.69			9	0
		7.8	17.5			0.84	0.64			1.03	0.63				0.69	0.41			1.09	2.2	0.26			0.86	1.69			2	3
		11.3	16.4			0.95	0.63			1.08	0.67				0.69	0.42			0.48	1.28	0.53			0.97	0.71			12	1
		12.5	15.3			0.59	0.61			1.59	0.69				0.19	1.13			0.62	0.97	0.31			1.02	0.74			4	6
		13.6	18.9			0.89	0.57			1.18	0.7				0.62	2.03			0.31	2.34	1.11			0.52	0.18			4	2
		22.3	21			0.76	0.87			1.29	1.01				0.77	1.69			0.36	1.35	1.08			1.34	0.81			8	1
		16	6.1			1.29	0.8			1.38	1.03				0.43	0.73			1.55	0.58	0.91			1.25	0.87			6	0
		22.3	7.2			1.23	0.94			0.95	0.72				0.16	0.9			0.46	1.51	4.29			1.11	1.57			3	0
		13.7	13.8			1.05	0.84			0.93	0.67				0.27	1.27			2.22	1.69	2.31			1.14	0.91			3	6
		10.7	12.5			1.31	1.02			0.92	0.81				0.25	1.16			0.93	0.82	3.72			1.05	0.91			9	0
		16	13.9			0.94	1.32			0.81	1.77				0.59	0.4			0.38	2.11				1.52	0.95			3	2
		16.9	16.4			0.89	1.05			0.76	0.13				0.47	1.49			0.79	0.21				1.34	2.25			12	0
		18.3	28			1.05	0.84			0.77	1.73				0.27	1.51			2.73	0.29				1.35	0.97			6	0
		13.4	23.3			1.08	0.87			0.35	0.76				0.17	1.18			2.24	1.49				1.07	0.51			12	0
		14.5	15.1			2.59	0.5			0.67	0.79				0.3	1.93			0.36	0.43				1.37	1.04			1	8
		13.7	14.9			2.16	0.64			0.89	0.85				0.2	1.21				2.49				1.09	1.08			12	3
		13.6	18.1			0.63	0.34			0.9	0.94				0.43	1.86				1.06				1.67	1.11			4	0
		12.6	18.9			0.58	0.23			1.37	0.17				0.09	1.04				0.44				0.69	1.14			12	0
		11.6	15.5			0.43	0.96			1.41	0.43				0.22	1.39				1.59				1.61	1.17			6	0
		8.9	12.3			1.15	0.89			0.61	0.51				0.12	1.42				1.88				1.81	1.44			9	2
															1.97	0.11				1.93				0.45	0.31			6	4
															2.83	0.17				2.37				0.83	0.22			12	4
	Fig. 8b-let-7g	N	T		Fig. 8c-miR-15a	N	T		Fig. 8c-U6	N	T				1.79	0.33				3.24				0.3	0.18			8	0
		0.86	0.23			0.86	0.56			0.43	0.37				1.91	0.55				0.53				0.85	0.63			6	0
		1.1	0.44			1.07	0.48			1.52	1.25				3.43	0.7				0.7				0.63	0.25			6	1
		0.73	0.8			0.73	0.95			0.78	0.92				1.76	0.42				0.62				0.83	0.43			9	0
		0.93	0.58			1.02	0.7			1.29	2.3				3.2	0.11				1.14				0.51	0.37			9	3
		1.51	1.62			1.12	1.71			0.41	0.23				2.04	0.07				0.87				0.26	0.14			1	0
		1.43	0.98			1.49	1.15			1.17	1.1				3.32	0.74				1.66				0.67	0.57			6	1
		0.65	0.68			0.65	1.07			0.38	0.54				1.66	0.14				2.32				0.71	1.69			1	12
		0.82	0.77			0.72	1.76			1.3	0.63				2.53	0.96				4.27				0.86	0.78			2	2
		1.04	0.23			1.04	0.77			0.4	1.58				1.94	0.13				1.75				0.62	0.3			9	1
		0.43	0.29			1.29	0.55			1.57	0.94				1.8	0.69				1.3				0.62	0.37			3	6
		0.83	0.3			0.63	0.58			0.68	0.44				1.79	0.92				1.3				0.83	0.49			2	9
		0.96	0.28			0.65	0.89			0.69	0.82				1.79	0.12				0.62				0.81	0.43			4	6
		0.83	0.19			0.74	0.92			0.8	0.92				1.71	0.19				0.97				0.61	1.3			2	8
		0.98	0.79			0.77	0.95			0.58	0.38				1.6	0.3				1.25				0.52	0.61			2	6
		0.95	0.88			0.81	0.94			0.53	0.64				1.33	0.41								0.37	1.68			6	2
		0.96	1.1			0.89	1.03			0.86	1.16				1.31	1.01								0.91	0.37			6	0
		0.97	0.89			0.87	1.13			0.9	0.84				1.19	0.61								1.54	0.26			9	0
		1.23	0.68			1.94	1.05			0.91	0.53				0.6	0.69								2.14	2.99			8	0
		1.02	0.44			1.27	1.07			0.92	0.61				0.45	0.7								0.36	1.23			12	3
		1.09	0.59			0.55	0.85			2.19	0.85				0.37	3.19								1.87	1.64			6	1
		1.21	1.4			0.58	1.06			1.51	1.61				0.22	1.28								1.15	2.03			9	0
		1.06	1.39			0.86	1.51			1.81	1.51				0.07	1.69								1.52	0.6			1	6
		1.77	0.91			0.98	0.38			0.86	0.57				0.16	1.41								1.36	3.17			6	3
		1.25	0.77			0.96	0.37			1.1	0.64				0.31	3.2								1.51	3			6	0
		0.87	0.63			0.93	0.75			1.12	0.75				0.27	1.53								1.37	1.56			1	8
		0.86	0.8			1.15	0.37			1.13	0.66				0.43	1.86								1.35	1.47			4	8
		0.81	0.7			2.01	1.16			1.15	1.85				0.4	1.32								1.18	0.56			9	0
		0.95	0.68			1.09	1.57			1.21	1.35				0.86	1.89								2.16	2.61			2	9
		0.99	1.13			0.79	0.84			0.95	0.94				0.72	0.84								1.25	1.56			1	9
		0.92	1.62			1.08017	0.929778			0.85	1.34				0.91	1.25								1.62	1.92			9	2
															0.57	1.08								0.97	1.32			1	6
															0.19	1.41								1.26	1.35			1	0
															0.27	1.8								1.62	0.66			2	0
															1.16	0.72								0.65	0.25			2	0
															0.98	0.9								0.81	0.57			6	0
															0.79	1.57								1.41	1.94			9	0
															0.08	1.78								1.6	2.27			9	0
															1.34	0.52								0.47	0.32			6	1
															1.39	0.69								0.62	0.15			8	0
															1.42	0.4								0.36	0.55			4	0
															1.38	0.13								0.12	0.2			1	6
															1.3	1.01								0.91	1.04			6	3
															1.27	0.31								0.28	0.77			2	9
															1.21	0.36								0.32	0.34			1	6
															1.08	0.11								0.3	0.78			9	3
															1.12	0.31								0.28	0.43			1	3
															1.1	1.46								1.31	1.17			3	6
															1.07	0.42								0.73	0.41			1	8
															0.97	0.9								0.81	1.06			9	2
															0.94	0.51								0.46	0.47			6	0
															1.01	0.81								0.73	0.74			6	0
															1.03	1.04								0.93	1.54			2	0
															0.84	1.47								1.32	1.89			6	3
															0.8	1.18								1.06	2.9			8	2
															0.87	1.42								1.28	1.57			9	2
															0.91	1.31								1.17	1.48			2	6
															0.88	0.94								1.25	0.19			1	9
															1.09	0.68								0.78	0.81			9	1
																												9	0
																												6	2
																												4	0
																												9	2
																												2	0
																												4	3
																												9	0
																												2	6
																												12	0
																												2	6
																												1	0
																												2	1
																												6	1
																												1	9
																												9	2
																												12	0
																												4	2
																												6	4
																												8	1
																												12	0
																												6	2
																												8	1
																												2	9
																												9	0
																												1	8
																												4	3
																												12	4
																												8	1
																												6	2
																												0	6
																												2	6
																												2	1
																												4	3
																												9	1
																												0	6
																												4	8
																												2	9
																												0	12
																												9	1
																												6	1
																												6	2
																												3	0
																												1	6
																												6	3
																												1	6
																												12	2
																												8	2
																												1	8
																												6	3

## Sheet: Supplementary Fig. 1
		Supplementary Fig. 1f	PyMT-Control	PyMT-Lin28B		Supplementary Fig. 1g	PyMT-Control	PyMT-Lin28B
			2.19	2.02			0	6
			2.02	1.17			0	6
			1.91	1.37			0	6
			1.79	2.59			1	6
			2.12	3.11			1	5
			1.01	1.2			2	5
			1.58	0.65			2	5
			3.21	2.69			2	5
			1.26	1.87			3	7
			2.91	2.37			3	7
							4	8
							5	8
		Supplementary Fig. 1i	MMTV-Neu-Control	MMTV-Neu-Lin28B			5	9
			0.382	0.264			6	9
			0.402	0.362			6	11
			0.238	0.234			6	3
			0.314	0.338			3	8
			0.504	0.35			3	4
			0.178	0.204			3	3
			0.17	0.312			8	5
			0.426	0.338
			0.324	0.126		Supplementary Fig. 1k	4TO7-Control	4TO7-Lin28B
			0.338	0.474			9.1	29
							19.7	69
							21	50.5
		Supplementary Fig. 1j	MMTV-Neu-Control	MMTV-Neu-Lin28B			35	33
			0	6			13	47
			0	1			10.2	38
			0	4
			1	3
			1	5		Supplementary Fig. 1m	231-Control	231-shLin28B-1	231-shLin28B-2
			2	5			13.8	6.8	9.1
			2	1			12.6	10.4	10.3
			0	2			15.2	9.1	11.6
			0	3			10.3	8.3	10
			0	2			10.9	5.8	9.6
			1	1			16.5	6.3	6.3
			1	1
			1	0
			0	0
			0	0
			0	3
			0	1
			1	7
			0	3
			1	2
		Supplementary Fig. 1n	4TO7-Control						4TO7-Lin28B
		P1	18	29	23	15	17	23	39	43	35	35	31	19
		P2	14	19	21	27	28	32	39	40	43	33	32	25
		P3	21	25	28	20	30	16	33	37	39	31	53	42
		Supplementary Fig. 1o	PyMT-Control				PyMT-Lin28B
		Sox2	0.2	0.917	1.627	1.255	5.03	2.649	3.456	10.282
		Klf4	0.766	0.607	0.398	2.229	4.262	3.339	2.636	1.689
		C-Myc	1.135	0.66	1.193	1.012	2.455	1.412	2.918	3.946
		Nanog	0.772	0.554	1.028	1.645	1.829	2.833	2.435	2.292

## Sheet: Supplementary Fig. 2
			Supplementary Fig. 2a (weeks)	4TO7-Control						4TO7-Lin28B
			1	1	2	3	2	5	1	2	5	2	2	3	5
			2	5	5	3	5	3	6	11	5	2	1	1	7
			3	15	18	15	3	17	21	12	5	13	7	15	9
			4	2678	3356	4351	3213	3567	3101	2987	2398	3738	4569	4213	5751
			Supplementary Fig. 2b	BLANK						4TO7-Control 1 wk						4TO7-Control 2 wks						4TO7-Control 3 wks
			Bv8	0.82	0.84	1.31	0.92	1.01	1.1	0.87	1.03	1.25	0.83	1.03	1.21	1.67	1.74	1.21	1.68	1.89	1.35	2.48	2.04	2.16	2.68	2.34	2.26
			S100a8	1.3	1.36	0.34	1.2	1.12	0.68	1.28	1.24	1.41	1.24	1.27	1.4	1.26	1.79	1.59	1.29	1.75	1.46	1.76	2.95	2.9	1.75	2.89	2.74
			S100a9	1.01	1.03	0.87	1.13	1.03	0.93	0.9	1.07	1.11	0.89	1.08	1.09	0.95	1.23	2.11	1.25	1.13	1.91	1.87	1.98	0.8	1.67	1.92	1.33
			Mmp9	0.78	0.92	1.2	0.91	0.93	1.26	0.75	1.22	1.09	0.82	1.19	1.09	1.49	1.58	1.55	1.59	1.63	1.06	2.62	2.43	1.81	2.39	2.4	1.51
			Supplementary Fig. 2c (weeks)	4TO7-Control						4TO7-Lin28B
			0	45	32	56	35	34	39
			2	45	43	65	56	47	57	58	65	61	53	54	41
			3	58	43	55	56	67	57	71	75	61	53	54	82
			Supplementary Fig. 2d (weeks)	4TO7-Control						4TO7-Lin28B
			0	25	32	36	35	34	39
			1	33	28	46	37	43	35	41	42	45	35	29	36
			2	45	43	65	56	47	57	58	65	61	53	54	41
			3	58	43	55	56	67	57	71	75	61	53	54	82
			Supplementary Fig. 2f-upper panel (weeks)	4TO7-Control						4TO7-Lin28B
			0	0.52	1.08	0.56	1.31	0.7	0.97
			2	1.35	1.04	1.57	0.87	1.03	0.75	0.91	1.7	2.23	2.16	1.58	2.02
			3	1.59	1.62	1.71	1.45	1.2	0.97	1.02	2.68	1.93	2.62	3.41	3.25
			Supplementary Fig. 2f-lower panel (weeks)	4TO7-Control						4TO7-Lin28B
			0	0.51	0.12	0.45	0.35	0.99	0.15
			2	1.3	0.6	0.8	0.51	0.71	0.532	1.3	1.7	1.21	1.52	1.32	0.64
			3	2.6	1.83	2.32	2.52	1.37	1.61	2.75	3.85	2.39	5.39	2.75	4.15
			Supplementary Fig. 2g-left panel (weeks)	4TO7-Control						4TO7-Lin28B
			0	0.51	0.5	0.83	0.87	0.76	0.91
			2	1.01	1.02	1.28	1.51	1.79	1.39	1.29	1.56	1.76	1.58	1.82	1.51
			3	1.67	1.08	1.96	1.19	2.2	2.06	2.29	2.04	2.77	1.68	1.77	1.29
			Supplementary Fig. 2g-right panel (weeks)	4TO7-Control						4TO7-Lin28B
			0	2.29	2.47	1.68	1.18	1.35	1.57
			2	1.67	1.68	1.96	1.6	1.49	1.09	1.29	1.56	1.76	1.58	1.19	0.97
			3	1	1.02	1.28	1.68	1.69	1.81	1.01	1.02	0.83	1.02	1.37	1.51
			Supplementary Fig. 2h	4TO7-Control										4TO7-Lin28B
			F4/80+	3	6	6	6	5	6	4	5	4	6	14	14	7	11	5	11	5	4	11	4
			DAPI+	97	81	79	89	81	86	73	83	87	76	120	78	123	135	105	95	64	64	109	106
			Supplementary Fig. 2j-upper panel (weeks)	PyMT-Control						PyMT-Lin28B
			0	1.05	1.53	1.15	0.83	0.74	0.96
			10	2.7	1.9	2.6	1.2	1.8	1.5	4.5	3.3	3.1	2.5	1.5	3.5
			11	3	3.2	4.5	3.5	2.5	2.3	5	3.7	5.1	5.6	3.4	5.4
			Supplementary Fig. 2j-lower panel (months)	MMTV-Neu-Control						MMTV-Neu-Lin28B
			0	1.56	1.05	1.47	1.52	1.17	1.36
			4	2.94	2.62	2.11	3.24	2.15	1.6	3.43	3.89	3.26	3.05	5.14	2.67
			4.5	4.57	4.95	2.23	2.72	5.14	3.03	7.83	6.86	5.14	11.77	4.63	6.5
			Supplementary Fig. 2k	IgG						α-Ly6G Ab
			4TO7-Control	14	13	16	21	25	26	10	11	13	16	12	17
			4TO7-Lin28B	24	19	30	36	38	28.5	10	13	15	19	22	16
			Supplementary Fig. 2l	IgG	Ly6G-Ab (Late phase)			Supplementary Fig. 2m-left panel	4TO7-Control	4TO7-Lin28B		Supplementary Fig. 2m-right panel	4TO7-Control	4TO7-Lin28B
				24	6				4.08	6.57			3.6	7.9
				26	17				3.37	7.03			6.31	5.69
				28	9				4.93	6.62			3.78	8.23
				16	16				5.02	3.38			4.5	3.94
				12	11				5.31	4.71			5.69	4.05
				0	10				5.63	6.81			6.88	5.29
				0	8
				30	6
				13	0
				17	11
			Supplementary Fig. 2n	4TO7-Control						4TO7-Lin28B
			Ly6G+	16	7	20	16	13	17	18	21	16	13	12	23
			DAPI+	136	137	125	120	112	147	184	136	145	126	113	123
			Supplementary Fig. 2p-left panel (weeks)	4TO7-Control						4TO7-Lin28B
			0	1.9	2.1	2.7	1.6	2.1	2.9
			2	10	6.1	10.9	10.6	4.6	11.8	6.2	13.4	14.1	7.1	12.3	12.9
			3	9.4	15.8	23.5	6.8	13	20.5	22.2	12.5	19.9	24	13.9	17.3
			Supplementary Fig. 2p-middle panel (weeks)	4TO7-Control						4TO7-Lin28B
			0	1.5	3.8	9.8	0.9	7.9	7.3
			2	8.6	7.1	14.5	6.3	7.9	13	7.8	9.3	18	5.1	11.3	16.7
			3	12.9	24.9	22.1	9	24.1	23	27.5	27	15.5	28.9	24	16
			Supplementary Fig. 2p-right panel (weeks)	4TO7-Control						4TO7-Lin28B
			0	25.3	19	17	24.8	15.6	16.3
			2	31.5	29	28	32.4	28.4	26.7	32	31	36	34	29	36
			3	36	35	28.8	38	36.2	30	35	40.5	37	37	41.5	37

[truncated: 7 more sheets: Supplementary Fig. 3, Supplementary Fig. 4, Supplementary Fig. 5, Supplementary Fig. 6, Supplementary Fig. 7, Supplementary Fig. 8, Supplementary Fig.9 ]
